# Supplementary material for: Molecular evolutionary process of advanced gastric cancer during sequential chemotherapy detected by circulating tumor DNA
Source: J Transl Med. 2022 Aug 12;20:365. doi: 10.1186/s12967-022-03567-5 (PMC9373478; doi:10.1186/s12967-022-03567-5)
Supplement: Supplementary file 10 — Additional file 10: Table S4. CNV values of all samples. [file 12967_2022_3567_MOESM10_ESM.xlsx]

## Sheet: Sheet2
Sample_ID	ACE	TRAF7	PPARD	IL7R	TRAF2	RPTOR	IRF4	AURKB	ERBB4	MTOR	SDHC	CYP2A6	TCF3	DLL3	MST1R	SUFU	NBN	ASXL2	WT1	CXCR4	BRD4	MPL	CYP2C8	MKI67	IGF1	AMPH	SOX9	RAC1	PAK1	CBLB	TP53	NTRK1	PTEN	CDK6	ZFHX4	PDGFRB	REL	MALT1	AXIN1	PPP6C	MITF	SPAG17	HNF1A	PRKN	EPHA3	SETD2	STK11	FLT1	TGFBR2
P1_T1	0.110355	-0.103365	0.00455958	0.087474	-0.159352	0.0169839	0.206319	-0.176627	0.089598	-0.00528719	-0.0409585	-0.0503384	0.0248899	-0.0541892	-0.0302626	-0.00694067	0.0210473	-0.0614765	0.146045	-0.168393	-0.0511079	-0.036988	0.159077	0.0875009	0.124236	0.0153415	0.128782	-0.370962	0	0.0218281	-0.122492	0.0311834	-0.0561446	-0.0702347	0.101593	0.0561248	-0.200811	0.0155671	-0.0662047	-0.163668	0.0929494	0.0370282	0.17068	0.0499992	0.0106824	-0.0303773	-0.103314	0.0363411	-0.130029
P1_T2	0.20294	-0.0731232	-0.00784298	0.107692	-0.161071	0.00109408	0.171879	-0.208328	0.0301045	0.00801689	-0.0580005	-0.0767903	0.0544463	-0.0458902	-0.0127982	0.0122033	-0.0196121	-0.0631431	0.0892864	-0.18095	0.014234	0.000757355	0.102958	0.0990946	0.130326	0.0320949	0.0577985	-0.405621	0	0.0536318	-0.110594	0.0910826	-0.0752907	-0.0781055	0.0566796	0.107632	-0.19377	0.0468315	-0.041407	-0.134015	0.0193851	0.0250872	0.18278	-0.0173984	-0.054946	-0.010612	-0.0728733	0.0401569	-0.118654
P1_T3	0.167829	-0.0426752	0.0279655	0.115955	-0.154727	0.0215959	0.201098	-0.161727	0.0896649	0.0110657	-0.0497482	-0.143845	0.0455846	-0.0591203	-0.0193743	-0.0429022	-0.0923502	-0.0790993	0.137831	-0.224915	-0.0439386	0.0221442	0.177658	0.126007	0.159925	0.0227397	0.12909	-0.347806	0	0.124998	-0.134138	0.041885	-0.0929329	-0.0392291	0.110276	0.0708706	-0.217013	0.0412946	-0.0609746	-0.218611	0.0716873	0.0499763	0.151584	0.0464498	0.0184463	-0.043082	-0.0838681	0.0561744	-0.183039
P10_T1	-0.100323	-0.00609743	0.0858072	0.0371423	-0.0590503	-0.151704	0.094909	-0.245934	-0.0798307	0.0563514	-0.120546	-0.250048	-0.107481	-0.00233571	-0.212572	-0.00570304	-0.0533317	-0.00995348	0.107819	-0.293404	0.032773	-0.139084	0.123456	0.0887782	-0.0966362	-0.0989309	-0.216983	-0.253061	0	-0.0631437	-0.23832	0.0739274	-0.0622412	-0.101163	-0.0272348	0.0186508	-0.124943	0.0347607	0.0685761	-0.0635275	-0.112257	0.0210329	0.00981252	-0.0536624	-0.190645	0.0504133	-0.237349	-0.0365001	-0.0714433
P10_T2	0.135692	-0.0123878	0.144781	0.0859222	-0.0926737	0.0359301	0.0984323	-0.0809847	-0.0897997	0.0591009	-0.143345	-0.469669	0.112695	-0.0274351	0.0696953	-0.0141297	-0.150342	0.00781054	0.0915342	-0.298402	-0.00234861	-0.0343178	0.100235	0.152269	0.0199502	0.0717296	-0.0696293	-0.142258	0	0.00955177	-0.0414569	0.089909	-0.075815	-0.147682	-0.0182883	0.0251448	-0.134407	-0.00831431	0.0445475	-0.0444564	0.00626559	0.0747067	0.124872	-0.0392163	-0.101104	0.00970686	-0.0496497	0.0786219	-0.141966
P10_T3	0.0195485	-0.00416619	0.0498957	0.0304906	-0.0156977	-0.0229466	0.0829687	-0.185292	-0.136083	0.0733375	-0.123854	-0.408236	-0.0429388	-0.0257775	-0.128109	-0.0570113	-0.0802066	-0.0494793	0.0716073	-0.403327	0.0136273	-0.0865604	0.0788225	0.00226009	-0.0235013	-0.0652178	-0.182687	-0.264521	0	-0.0439844	-0.112466	0.06735	-0.127549	-0.0888467	-0.00625945	0.0303962	-0.140848	0.0423985	0.0903822	-0.0467074	-0.0801554	0.00753179	0.0265853	-0.0525868	-0.188685	0.0329022	-0.171984	0.0902107	-0.0917208
P10_T4	-0.223275	-0.0356732	0.120607	-0.00929979	0.0528786	-0.177562	0.262261	-0.477264	-0.0709354	0.0396309	-0.157309	-0.259449	-0.427435	-0.0361896	-0.52072	-0.0631461	0.141415	-0.0292082	0.132084	-0.420467	-0.0296845	-0.324941	0.147051	-0.0856742	-0.0776733	-0.0775913	-0.35782	-0.381774	0	-0.123616	-0.337075	0.0384232	-0.102306	0.0265155	0.0283665	0.101737	-0.127782	0.169583	0.114076	-0.0224589	-0.129891	0.100341	0.0210715	0.0655955	-0.168142	0.0507622	-0.477146	0.208206	0.0108537
P11_T1	0.155649	-0.0296125	-0.0167243	0.0760087	-0.174166	0.0289673	0.157109	-0.153945	-0.0219082	0.0426662	-0.128995	-0.103733	0.0714413	-0.0769613	-0.0253359	-0.00822791	-0.0613781	-0.0149902	0.158302	-0.184597	0.0237896	-0.0056164	0.23496	0.128329	0.105734	-0.0147211	0.0483251	-0.277921	0	0.0648744	-0.0732428	0.0524024	-0.0299957	-0.0854572	-0.058506	0.0508476	-0.175731	0.102432	-0.0377155	-0.166754	0.0733806	0.0270213	0.14572	0.0314278	-0.0367995	-0.0355023	-0.0721682	0.0406019	-0.141787
P11_T2	0.189749	-0.0417094	-0.0198265	0.0710912	-0.185304	0.018364	0.129133	-0.175595	0.017485	0.0228133	-0.127565	-0.0863478	0.0697607	-0.07398	-0.0214994	-0.0192405	-0.0727914	-0.0645202	0.140733	-0.240553	-0.0113945	-0.00244191	0.182435	0.127999	0.107694	0.00945773	0.055613	-0.412077	0	0.0064315	-0.0577666	0.077021	-0.096176	-0.100053	0.0160814	0.0493209	-0.173108	0.0430282	-0.0609493	-0.165084	0.0706728	-0.0180633	0.150756	0.0558987	-0.0285579	-0.0358455	-0.0857346	0.0504634	-0.166149
P11_T3	0.155355	-0.041744	-0.0541986	0.042645	-0.206748	0.0197758	0.190637	-0.163654	0.0267461	0.0115671	-0.083353	-0.0796578	0.0805733	-0.0674202	-0.0423618	0.00162663	-0.0108146	-0.0608044	0.172214	-0.117046	-0.0244095	0.0131324	0.235056	0.0921824	0.086696	-0.020879	0.0416794	-0.433614	0	0.0188884	-0.0935394	0.0519693	-0.0854828	-0.0912693	0.000362732	0.0607553	-0.165893	0.0395709	-0.0462143	-0.185077	0.0597447	0.00509028	0.128563	0.061623	-0.0131038	-0.0201999	-0.0737732	0.0585941	-0.156666
P12_T1	0.109314	-0.00499139	0.0376001	0.0418655	-0.0234189	0.0355733	0.14038	-0.0502576	-0.0684094	0.113948	0.0429578	-0.0712977	0.0810135	0.00462467	0.0345761	-0.0273824	0.00867373	-0.0543007	0.134035	-0.154569	-0.0682176	0.0487381	0.062842	0.183141	0.124539	0.108389	0.050089	-0.138176	0	0.0358929	-0.0813538	0.20214	-0.0987671	-0.0890597	0.12637	0.0504574	-0.20202	-0.0281901	-0.0821207	-0.128268	0.0203138	-0.00588802	0.110307	0.032914	-0.0450648	-0.00615805	-0.0704061	0.0629946	-0.0824069
P12_T2	0.113992	-0.0389142	0.0134971	0.0364014	-0.191017	0.0346572	0.17613	-0.152419	-0.0450285	-0.0247553	-0.0809895	-0.0317366	0.0262303	-0.0848445	0.0138763	0.0103499	0.0432034	-0.0173228	0.0906118	0.0274942	0.0484362	-0.0364073	0.074458	0.218763	0.128104	0.0101406	0.0579678	-0.257143	0	0.051612	-0.0569972	0.0515469	-0.0079451	-0.073668	0.0586157	0.0715987	-0.188744	0.0153278	-0.0303853	-0.134304	0.021541	-0.109338	0.1323	0.0106741	-0.0757801	0.0252663	-0.00140239	0.0520094	-0.0370271
P12_T3	0.13844	-0.0463513	-0.00652735	0.0378074	-0.146315	0.0292653	0.163839	-0.144224	-0.0298001	-0.00673602	-0.0634352	-0.0262208	0.0209585	-0.0800101	-0.00898367	-0.000398505	0.0129211	-0.014339	0.0877825	-0.0432116	0.0369641	-0.0294078	0.0878131	0.186737	0.133974	0.00941646	0.0404448	-0.219593	0	0.0449913	-0.0594251	0.0621665	-0.0540482	-0.0885383	0.0901924	0.053699	-0.160869	-0.0040067	-0.0404526	-0.139265	0.0246056	-0.117681	0.124733	-0.00913833	-0.0544237	0.0115483	-0.0108257	0.0484815	-0.0652464
P13_T1	0.186537	-0.219557	0.208208	0.38126	-0.121797	-0.15093	0.435208	-0.315327	-0.121011	-0.0307543	0.141141	-0.12218	-0.150702	-0.0319191	0.0287658	0.020711	0.157372	-0.232469	0.241423	-0.140436	-0.147645	-0.0227957	0.134138	0.198661	0.0138028	-0.0600441	-0.212208	0.0577204	0	-0.0217454	-0.275976	0.323906	-0.215605	-0.0254296	0.143324	0.0127724	-0.332738	-0.0779283	-0.228672	-0.09966	-0.0364953	-0.144009	-0.00046983	0.251013	-0.108486	0.0421648	-0.0759055	0.262018	-0.0965022
P13_T2	0.167061	-0.1171	0.0651594	0.170454	-0.192111	-0.0357239	0.257988	-0.240098	-0.047898	-0.0138033	-0.100502	-0.109883	-0.0370374	-0.0564668	0.023951	0.00838026	0.0310079	-0.105341	0.165208	-0.123656	-0.016013	-0.0247186	0.122622	0.214978	0.0788311	0.0314253	-0.0253074	-0.247324	0	0.020986	-0.148687	0.17336	-0.114321	-0.0700687	0.0880163	0.0605681	-0.215738	-0.00122655	-0.10505	-0.126329	0.0301284	-0.00685429	0.0724423	0.0996525	-0.0813524	0.00575823	-0.0498736	0.116335	-0.10446
P13_T3	0.162279	-0.131873	-0.0294402	0.0803786	-0.18173	-0.0107624	0.147932	-0.207735	-0.0256134	0.00703	-0.147622	-0.15181	-0.0536014	-0.0850418	-0.00869834	0.0164887	-0.0480058	-0.0774978	0.0975466	-0.187235	0.0342948	-0.0130854	0.14191	0.218268	0.198081	0.015985	0.0697299	-0.332385	0	-0.0266527	-0.0915547	0.0875646	-0.115944	-0.0645944	0.0482842	0.0758862	-0.194232	0.0206851	-0.0771171	-0.154172	0.0750909	0.0227814	0.141916	0.0673731	-0.0410274	-0.00361164	-0.128717	0.0613869	-0.138059
P14_T1	0.0426418	-0.0145069	0.137015	0.182819	0.0288456	-0.0187664	0.266528	-0.0701162	0.109675	0.219051	0.0440942	-0.188594	0.0440398	-0.0591677	-0.079596	-0.0660927	-0.150232	-0.10597	0.317153	-0.112937	-0.168317	0.14217	0.0727646	0.101152	0.0852042	0.22553	0.00512616	-0.247997	0	0.216614	-0.163001	0.176997	-0.118894	0.0231266	0.0337229	-0.032543	-0.0451945	-0.0737786	-0.0748946	-0.0478549	-0.0490754	0.237612	0.047484	0.176655	-0.0465485	-0.134893	-0.0946998	0.139283	-0.247587
P14_T2	0.0865068	-0.0188017	0.0748909	0.108949	-0.00768407	-0.0197501	0.183849	-0.155293	0.0148669	0.162246	0.0314856	-0.145732	0.0565785	-0.111423	-0.0132355	-0.0674352	-0.131654	-0.103635	0.233947	-0.0473754	-0.115315	0.0633046	0.0569744	0.0437832	-0.0110036	0.17777	-0.0501915	-0.194033	0	0.212894	-0.1439	0.11898	-0.149041	-0.00543516	-0.0788481	-0.0271919	-0.0965212	0.00249841	-0.0809825	-0.0805281	-0.0371542	0.0649296	0.0257112	0.0925729	-0.125013	-0.0981543	-0.075776	0.0902014	-0.172931
P14_T3	0.142496	0.016895	0.00130558	0.0925338	-0.14772	0.0206251	0.174806	-0.0946695	-0.0110513	0.0912566	-0.044405	-0.130587	0.10753	-0.0878215	0.0126944	-0.059728	-0.0614116	-0.0591079	0.147948	-0.159508	-0.0334044	0.00228002	0.128379	0.10965	0.104485	0.0547802	0.0226581	-0.276783	0	0.0184304	-0.106093	0.0470185	-0.0580358	-0.0686284	0.0297775	0.0355408	-0.13314	0.0163693	-0.0478985	-0.110663	0.00831044	0.0173427	0.0830283	0.0171405	-0.0679743	-0.0460574	-0.0359845	0.0608831	-0.143242
P15_T1	0.0817454	-0.11368	0.0636596	0.00776304	-0.283667	0.0260099	0.191032	-0.00595551	-0.00888893	-0.0663833	-0.135137	-0.182421	-0.0935424	-0.105983	-0.0963738	0.00468104	0.16688	0.0333066	0.0853342	-0.147557	-0.0860235	-0.0704978	0.0941965	0.119518	0.0911886	0.112842	-0.00198227	-0.328244	0	0.0755297	0.105035	0.054343	-0.0655462	-0.157642	0.102307	0.158125	-0.167729	-0.0467244	-0.0970041	-0.204712	-0.0647865	-0.0467015	0.158715	-0.00145839	0.113979	-0.0621423	-0.153083	0.0100621	-0.159528
P15_T2	0.067166	-0.0567159	-0.00550574	0.0424648	-0.163173	0.00683697	0.0675164	-0.18372	-0.0176412	0.00614154	-0.0605258	-0.0743123	-0.055684	-0.0807459	-0.0106245	0.0128322	-0.0150535	-0.00768012	0.0473678	-0.0751334	0.0697546	-0.0571749	0.0857171	0.0951792	0.0997026	-0.0351603	0.0874094	-0.322374	0	-0.0199405	-0.0637028	0.0267592	-0.0104556	-0.0745629	-0.00590114	0.0157767	-0.165994	-0.00574124	0.0106313	-0.112653	-0.00409483	-0.079124	0.107268	-0.0337949	-0.092731	0.0639978	-0.0357612	0.00687416	-0.0900587
P15_T3	0.112353	-0.0279994	-0.00110569	0.0458857	-0.152923	0.0290702	0.144436	-0.148403	-0.0200732	0.0133504	-0.0894082	-0.126285	-0.00116388	-0.0634861	0.00350198	-6.47258e-05	-0.0230811	-0.0338116	0.0931582	-0.162061	-0.0248276	-0.0447497	0.17432	0.0843168	0.0612865	0.0179637	0.0222049	-0.382925	0	-0.00225556	-0.0635062	0.036268	-0.0633393	-0.0416666	-0.049182	0.052651	-0.221768	0.0357031	-0.0377014	-0.123805	0.0198619	-0.0427564	0.15084	-0.0247373	-0.046891	-0.00143076	-0.0335149	0.0421295	-0.102174
P15_T4	0.199512	-0.0438551	0.0133504	0.0443892	-0.200237	0.0226964	0.181343	-0.091769	-0.0311517	0.00722392	-0.0375516	-0.0644945	0.0337098	-0.0731251	-0.00944523	0.00625574	0.00252785	-0.0193871	0.0962833	-0.124636	0.00124231	-0.0577452	0.127887	0.126148	0.070586	0.0119281	0.0729466	-0.315125	0	0.0391601	0.0385824	0.0650754	-0.00668192	-0.0924396	-0.0504411	0.0964249	-0.198775	0.0166774	-0.0410059	-0.142217	-0.003009	-0.0339212	0.186587	0.01786	-0.0294348	0.000138976	-0.0451568	0.0471283	-0.1351
P16_T1	0.0886971	0.166908	0.288286	0.553203	0.0789598	0.0987036	-0.0599344	0.151725	-0.0134645	-0.00465661	0.095697	0.682611	-0.187881	-0.270148	-0.0632893	0.316562	0.581946	-0.00754668	0.901722	-0.200457	0.22954	0.679944	-0.106692	0.330167	0.195315	0.274425	-0.00772425	-0.179621	0	-0.00370209	0.214268	0.294523	-0.336296	-0.053052	0.663606	-0.182124	-0.148293	-0.255723	-0.289337	-0.00891323	0.0517879	-0.101337	0.143733	0.303021	-0.0176031	0.0142254	-0.24715	0.0589889	-0.0756527
P16_T2	0.146678	-0.0313436	0.0161869	0.0369785	-0.183816	-0.00872948	0.154826	-0.162039	-0.0402111	-0.0082563	-0.159062	-0.217962	0.0378932	-0.0635492	0.0161535	0.0448344	-0.0125003	-0.0393921	0.111476	-0.181725	0.0367405	-0.0233078	0.09945	0.123151	0.119304	0.0651712	0.0702941	-0.286462	0	0.0222481	-0.0538728	0.0462706	-0.0441998	-0.115298	0.0301953	0.0499806	-0.19827	0.0305258	-0.0327084	-0.151171	-9.84929e-05	0.0118581	0.117769	-0.00170835	-0.0681506	0.00269293	-0.00346343	0.0366566	-0.070174
P16_T3	0.137086	0.0242073	0.104863	0.247146	-0.129385	0.0151129	0.0850693	-0.0978236	-0.0363746	0.00972863	-0.0965249	0.0635211	-0.0189723	-0.105591	-0.00134517	0.101747	0.153004	-0.042534	0.36766	-0.276301	0.0824148	0.200589	0.0812475	0.148401	0.156152	0.0583438	0.033484	-0.299148	0	-0.0144894	-0.0254828	0.0967837	-0.135879	-0.0913214	0.247721	-0.0025867	-0.184755	-0.0523425	-0.115088	-0.0760514	0.0349963	-0.0305618	0.11896	0.0833378	-0.0331582	-0.00480616	-0.0871736	0.0379547	-0.102515
P17_T1	0.359099	0.270339	-0.214709	-0.0430793	-0.0841944	0.395971	-0.000437748	-0.362919	0.18342	-0.0865659	0.261615	-0.431944	0.0550166	0.0528773	-0.474372	-0.133275	0.290161	0.295163	-0.084774	-0.481122	-0.0677827	-0.0103291	0.0441331	0.0656845	0.230428	0.365303	0.211287	0.193969	-0.0586269	0.193084	-0.210958	0.33157	-0.318529	0.248339	0.281431	-0.114654	0.203664	0.0407238	0.302354	-0.205821	-0.381155	-0.0278156	0.185489	-0.247484	0.028805	-0.392907	-0.0666624	-0.11363	-0.348565
P17_T2	0.212039	0.189448	-0.0924085	0.00666415	-0.137476	0.250162	0.069992	-0.231242	0.0595427	-0.0294364	0.0715722	-0.446173	0.0414675	0.0180696	-0.213557	-0.151885	0.163988	0.0900902	-0.024593	-0.424763	-0.101403	0.0431912	0.00424089	0.0658381	0.161513	0.185255	0.184331	-0.0113275	0.0389663	0.133255	-0.165728	0.222124	-0.210308	0.079262	0.186713	-0.0234935	0.0130462	0.10484	0.192788	-0.190279	-0.189596	0.00510354	0.121214	-0.116188	0.00548476	-0.193406	-0.0886466	-0.0382308	-0.259359
P17_T3	0.301199	0.231124	-0.20353	0.00600052	-0.123448	0.326268	0.101822	-0.420389	0.100379	-0.0374113	0.172543	-0.3176	-0.0315756	-0.00864494	-0.350442	-0.205464	0.30089	0.110134	-0.096555	-0.460096	-0.0629768	0.0161055	-0.041654	0.08405	0.186836	0.199059	0.225719	0.0171982	-0.0260544	0.217269	-0.21275	0.212532	-0.313519	0.155768	0.243829	0.0116344	0.0148804	0.165081	0.230026	-0.203978	-0.244865	-0.0775963	0.218031	-0.122699	0.0760221	-0.258632	-0.115412	-0.0520159	-0.253989
P17_T4	0.483335	0.234133	-0.298005	-0.0852531	-0.193729	0.340609	-0.126913	-0.304417	0.202295	-0.073289	0.288044	-0.288627	0.117452	0.0408481	-0.436976	-0.242128	0.373787	0.214128	-0.158229	-0.500139	0.120112	-0.162554	-0.14549	-0.0396223	0.233174	0.331753	0.164368	0.252634	-0.20825	0.228117	-0.251727	0.371548	-0.447132	0.263858	0.441907	-0.0804745	0.123988	0.135471	0.291794	-0.192332	-0.446807	-0.134048	0.0999631	-0.287519	0.143866	-0.423402	-0.0506494	-0.0655044	-0.378657
P17_T5	0.45752	0.366586	-0.142389	0.0342719	-0.175209	0.371775	0.0074709	-0.18845	0.238827	-0.0351249	0.16588	-0.286246	0.016983	-0.00457597	-0.282661	-0.193661	0.512186	0.156141	-0.11111	-0.44623	-0.00445459	-0.109959	-0.101647	-0.0949941	0.213295	0.314357	0.107698	0.0815521	-0.296841	0.174494	-0.140826	0.285996	-0.450519	0.230004	0.537416	-0.0450759	0.0598308	0.0440759	0.351381	-0.270773	-0.225749	-0.026563	0.155243	-0.06595	0.24683	-0.313307	-0.149466	0.0269436	-0.379429
P18_T1	0.174097	-0.03916	0.0375426	0.0424064	-0.146318	-0.00976091	0.165769	-0.133302	-0.101363	0.0463784	-0.161667	-0.211672	0.075176	-0.02669	0.0589745	-0.0593175	-0.113541	-0.0381857	0.134141	-0.165044	0.0106139	0.0119633	0.100107	0.238113	0.0537605	0.0166738	0.0220846	-0.124048	0.130401	0.0243453	-0.107266	0.109217	-0.115157	-0.112141	-0.0447723	0.0270001	-0.154096	0.0340348	-0.000970927	-0.107703	-0.0120194	-0.0862815	0.1737	-0.0361856	-0.0859628	0.0100787	-0.059901	0.0588698	-0.140806
P18_T2	0.154134	-0.0274161	0.0279265	0.0687593	-0.109581	0.00551965	0.111629	-0.109638	-0.10734	0.0425797	-0.145248	-0.20123	0.092883	-0.0170127	0.0546098	-0.0496529	-0.117001	-0.0173127	0.112515	-0.157687	0.0258503	0.0396625	0.0895733	0.14608	0.0485104	0.0480134	-0.0145961	-0.105316	0.100652	-0.00333824	-0.0692193	0.082067	-0.0675491	-0.112043	-0.0307077	0.00992743	-0.131952	0.0365519	0.0533521	-0.103291	-0.0122568	-0.0817404	0.147152	-0.0471604	-0.107208	0.0158788	-0.0155801	0.0606562	-0.134135
P18_T3	0.124911	-0.0507816	0.0241059	0.0744932	-0.0960598	0.00423098	0.140955	-0.18087	-0.0884246	0.0419366	-0.1611	-0.157013	0.0621546	-0.0428394	0.0265282	-0.0521041	-0.0571012	-0.0039875	0.0903182	-0.107575	0.0386429	0.0335137	0.0951554	0.165311	0.065488	0.0498698	-0.0351667	-0.0808401	0.053618	-0.027555	-0.103227	0.0862458	-0.0896933	-0.0773352	-0.030065	0.028686	-0.136273	0.00199557	0.0475891	-0.129296	0.000933369	-0.0567394	0.146452	-0.0347745	-0.081563	0.000808933	-0.0387879	0.0769251	-0.109675
P19_T1	0.122195	0.00147945	-0.0323994	0.0520965	-0.167673	0.00308724	0.198246	-0.13878	-0.0443427	0.0510909	-0.0943755	-0.256265	0.0201824	-0.0103288	-0.0285843	0.0645936	-0.0431325	0.0171145	0.0935111	-0.178435	0.0475379	-0.0140047	0.215154	0.160898	0.13403	0.0324403	0.0311177	-0.274574	0	0.0274382	-0.0337801	0.0712914	-0.0569234	-0.0700816	-0.0127585	0.0567907	-0.136078	0.0712011	0.0198893	-0.120521	-0.0367002	-0.0563224	0.136835	-0.0518478	-0.16196	-0.00822399	-0.0381588	0.0303736	-0.135328
P19_T2	0.176713	-0.0408648	-0.0387478	0.00923554	-0.163796	0.00499503	0.169456	-0.183214	-0.0790524	0.0266409	-0.111742	-0.360483	-0.0138389	-0.0364061	-0.0130709	0.0471138	-0.0430433	-0.0133058	0.0924756	-0.243902	0.0385295	-0.0178056	0.176652	0.175537	0.102175	0.0108191	0.0465321	-0.308979	0	-0.0090389	-0.0366674	0.0438531	-0.0724998	-0.0531821	-0.0705526	0.0456048	-0.146171	0.0804243	0.00107593	-0.119069	-0.015054	-0.0925125	0.124671	-0.0325856	-0.124489	0.00881151	-0.0357417	0.0413363	-0.124876
P2_T1	0.573153	0.2315	0.0511782	0.121282	-0.216314	-0.318468	0.202825	-0.52282	0.340509	0.612817	0.535463	-0.313758	-0.231768	-0.406567	-0.394174	-0.315983	-0.0402582	-0.00240737	-0.0538902	-0.115884	-0.339271	0.186227	-0.284915	-0.214836	0.10149	0.315127	0.299799	-0.0343307	0	0.262141	-0.36686	0.742295	-0.54378	0.148022	-0.263412	0.0324364	-0.150145	-0.66977	0.27252	-0.244026	-0.341515	-0.0194658	0.136504	-0.00186163	-0.0182493	-0.27369	-0.401101	0.605594	-0.0402856
P2_T10	0.597833	0.234473	0.0718488	0.162514	0.131332	-0.144873	0.266029	-0.428614	0.290388	0.0623581	-0.183735	-0.198657	-0.13956	-0.0773743	-0.274244	-0.179577	0.172843	-0.207034	-0.115707	-0.263393	-0.24112	0.21038	-0.0946144	-0.0858172	-0.0870734	0.395482	0.471969	0.0234206	0	0.29327	-0.242196	0.108431	-0.293725	0.200132	-0.0981449	0.193917	-0.406479	-0.236053	0.28502	0.0679972	-0.210771	0.282202	-0.0737569	0.0634686	0.0649554	-0.176184	-0.303878	0.533846	-0.0153518
P2_T2	0.0884571	0.0376103	0.038717	0.0645893	-0.16539	0.0156912	0.135126	-0.0682498	-0.0573535	0.0324759	-0.105641	-0.0918292	0.0838323	-0.0481341	0.0363874	0.0164956	-0.0942918	-0.0371951	0.137665	-0.180681	-0.0339344	-0.0156773	0.0799938	0.16487	0.0533255	-0.0262504	0.036338	-0.331956	0	0.0889521	-0.0720314	0.0532521	-0.0184306	-0.110944	0.0139588	0.0498653	-0.168453	0.0302221	-0.0226162	-0.110614	-0.0210549	-0.0700848	0.101265	-0.0196652	-0.0424202	-0.00700843	-0.0135303	0.0389642	-0.132092
P2_T3	0.105288	-0.0114073	-0.00389511	0.040818	-0.176599	0.0124348	0.135145	-0.102487	-0.0388811	0.0172147	-0.144876	-0.110899	0.0156891	-0.0780091	0.0202463	0.0375785	-0.0192702	-0.032445	0.0940113	-0.117693	0.0169384	-0.0559024	0.143245	0.13513	0.0882151	0.0621469	0.0599083	-0.324812	0	0.048648	-0.0510945	0.029593	-0.0459719	-0.118546	-8.43959e-05	0.0379095	-0.203321	0.0361018	-0.0227554	-0.0970336	0.00934053	-0.035916	0.123907	0.00115448	-0.0450299	0.00845663	-0.0155012	0.0252947	-0.122276
P2_T4	0.0875102	0.0372216	0.00306231	0.0546084	-0.120067	0.0186574	0.124294	-0.0959466	-0.0420847	0.0164318	-0.133226	-0.13279	0.108592	-0.0677352	0.0247521	0.0063296	-0.0980702	-0.0442033	0.132042	-0.134105	-0.00659164	-0.0131873	0.0959884	0.143987	0.0619385	-0.0776387	0.0559543	-0.352234	0	0.0478041	-0.0646596	0.0245799	-0.0657469	-0.131136	-0.0130206	0.0124055	-0.205909	0.0388171	-0.0328214	-0.0812638	-0.0152583	-0.0590752	0.0810908	-0.0155037	-0.0608003	-0.0165564	-0.0205248	0.034657	-0.130385
P2_T5	0.0689625	-0.00464534	0.0209184	0.0592497	-0.175	0.00251568	0.126229	-0.104907	-0.0507254	0.0261063	-0.157618	-0.129189	0.0273131	-0.0755182	0.012055	0.00148813	-0.0865537	-0.0510039	0.115873	-0.150792	0.0352589	-0.00690189	0.101872	0.145613	0.104724	0.00548771	0.00384359	-0.266227	0	0.0506463	-0.078857	0.0097723	-0.0535036	-0.0876555	0.0181311	0.0275439	-0.164132	0.0177519	-0.01689	-0.0733675	0.00319518	-0.0536927	0.0781694	-0.00370068	-0.0726467	0.00158756	-0.0313201	0.0334954	-0.11931
P2_T6	0.111224	-0.0191506	0.0379205	0.0524228	-0.204963	-0.00901894	0.124762	-0.122926	-0.0176027	0.0314682	-0.164843	-0.137493	0.0218648	-0.0826828	-0.0154754	-0.00217356	-0.0825744	-0.0637487	0.100106	-0.201234	0.0441357	-0.0063533	0.139021	0.131212	0.101311	0.0144706	0.0652081	-0.357606	0	0.0316808	-0.0838317	0.020844	-0.0847388	-0.101638	0.0518137	0.0365321	-0.188999	0.0156811	-0.00580497	-0.124499	0.00487394	-0.0171148	0.101222	-0.00956434	-0.0507209	-0.0193334	-0.0565196	0.067262	-0.136177
P2_T7	0.173545	-0.0129	0.0271382	0.0329485	-0.207915	0.014041	0.226041	-0.105863	-0.0641382	-0.000133054	-0.184586	-0.105237	0.0505805	-0.0976441	0.0642079	0.0209357	0.00365081	-0.065103	0.133483	-0.168299	0.00267291	-0.0674153	0.14701	0.221572	0.0777471	0.043389	0.05161	-0.24622	0	0.0765872	-0.047527	0.071333	-0.041798	-0.145081	-0.0104129	0.0908278	-0.211311	0.0404974	-0.0533689	-0.141634	0.0129073	-0.0968668	0.177038	-0.0507995	-0.077786	0.00446898	-0.0193594	0.0405456	-0.118257
P2_T8	0.226993	0.0731682	0.0383503	0.0609224	-0.120114	0.0499065	0.140378	-0.136795	-0.0170695	0.0415985	-0.150714	-0.126606	0.0206815	-0.149104	-0.0362995	-0.0164566	0.0382841	-0.0815743	0.0602269	-0.232556	-0.0224005	-0.0239727	0.0839084	0.107382	0.0597552	0.142316	0.180592	-0.208681	0	0.101847	-0.103856	-0.00827804	-0.0941744	-0.0579232	0.0257724	0.0621093	-0.232224	-0.036611	0.0533738	-0.0456221	-0.0620822	-0.0199537	0.0642214	-0.00802024	-0.0441798	-0.030492	-0.0587655	0.223448	-0.120776
P2_T9	0.513043	0.145033	0.0267029	0.114049	0.017999	-0.0657428	0.174155	-0.424953	0.171824	0.0257925	-0.268006	-0.229911	-0.213678	-0.230239	-0.269414	-0.180818	0.229988	-0.223733	-0.152191	-0.188664	-0.249008	0.0707938	-0.121856	-0.132054	-0.0903178	0.344643	0.489428	-0.0348969	0	0.184419	-0.239315	0.00953744	-0.328057	0.106531	0.0232516	0.190153	-0.401096	-0.232216	0.209629	0.0464721	-0.192855	0.124949	-0.0812944	0.0199117	0.0307562	-0.211454	-0.271137	0.580222	-0.060182
P20_T1	0.0828343	-0.00689347	0.0221778	0.250211	-0.118026	-0.00398389	0.169555	-0.14572	-0.0620537	0.0347503	-0.00789845	-0.210836	-0.0448487	-0.0452561	-0.0174595	-0.0125805	0.179919	-0.0490399	0.134591	-0.163004	0.0254573	0.00203341	0.124345	0.0543159	0.104244	-0.110816	0.0112615	-0.344286	0	0.00707653	-0.0818917	0.223834	-0.0415252	-0.0338657	0.212119	0.00528169	-0.172597	0.095916	-0.030259	-0.120534	-0.0266869	0.206088	0.0855581	0.272439	-0.129769	-0.0186747	-0.139902	0.129163	-0.108256
P20_T2	0.0987372	0.0334512	0.0899698	0.463364	-0.143941	-0.028079	0.193295	-0.221586	-0.0693369	0.049154	0.112273	-0.0680768	-0.193043	-0.0667889	-0.0909865	-0.0319286	0.388674	-0.0399005	0.0935974	-0.105913	0.0497153	0.0191547	0.0658005	-0.0758351	0.16004	-0.218383	-0.0266496	-0.360515	0	-0.0407785	-0.132398	0.384698	-0.0710864	0.0337702	0.345643	0.00506199	-0.203525	0.11846	0.0783205	-0.128307	-0.0562387	0.327123	0.0976939	0.461709	-0.112509	-0.0591005	-0.23195	0.174445	-0.160034
P21_T1	0.14037	-0.268238	0.110545	-0.193277	0.0897891	0.0834474	0.334992	-0.350458	0.117675	-0.226766	-0.0269083	-0.309358	-0.130101	-0.183322	-0.229697	-0.485727	0.301756	0.0481175	0.0917518	-0.0111514	-0.194453	-0.17945	-0.434861	-0.0769841	0.139271	0.437746	-0.0381761	0.259471	0	-0.221251	-0.309829	0.117059	-0.641157	-0.215708	0.377733	-0.157559	-0.13037	-0.507896	-0.260603	0.036176	-0.217084	-0.233341	0.148529	-0.173404	0.180325	-0.243167	-0.251092	0.0605204	-0.298485
P21_T2	0.123625	-0.0785362	-0.0188402	0.063598	-0.149228	0.0517006	0.172718	-0.161986	-0.0627945	-0.0208232	-0.00894591	-0.186231	0.0417794	-0.0494033	-0.0219365	-0.0361193	-0.019081	-0.0260175	0.123402	-0.117737	0.0155745	0.00232931	0.0339501	0.193865	0.140406	0.0275824	0.00913648	-0.184841	0	0.0335166	-0.0973297	0.136545	-0.0563386	-0.0597791	0.128409	0.0543515	-0.1623	-0.00600556	-0.0959357	-0.144359	0.0184379	-0.0975087	0.0965158	-0.0141824	-0.0963656	-0.0155571	-0.0870226	0.0543887	-0.12996
P21_T3	0.246305	-0.116319	0.00704418	0.137976	-0.0171338	0.0840899	0.305105	-0.22862	0.0251046	-0.0146133	0.0468078	-0.250331	0.0293352	-0.0807412	-0.0757088	-0.12808	0.0942186	0.0713745	0.124642	-0.133176	-0.00647712	-0.00707817	0.0133385	0.186458	0.199374	0.197421	0.0515686	-0.186722	0.0185519	0.00794189	-0.136016	0.167144	-0.231542	-0.0200285	0.187306	0.0329057	-0.153727	-0.100118	-0.0882355	-0.0831439	-0.00102131	-0.135356	0.18339	0.00074442	0.0567805	-0.0634587	-0.121206	0.0729265	-0.158565
P21_T4	0.27192	-0.254096	0.100126	0.557153	0.114735	0.0481135	0.406257	-0.372438	-0.0221157	-0.207456	-0.00958287	-0.247829	-0.0750484	-0.196754	-0.257461	-0.288055	0.156762	0.203376	-0.029464	-0.244192	-0.00456239	-0.146683	-0.244037	0.0602491	0.262175	0.432853	0.0566716	0.182351	0	-0.237212	-0.307405	0.152036	-0.464477	-0.0903819	0.249278	-0.1098	-0.0170688	-0.48127	-0.244819	-0.0368469	-0.034105	-0.182319	0.158044	-0.0647399	0.141701	-0.219706	-0.200901	0.143837	-0.25725
P22_T1	-0.115148	0.124625	-0.0600102	0.0560774	-0.160474	-0.242911	0.121474	-0.386503	0.000966085	-0.0314901	-0.12109	-0.174161	-0.184701	0.157143	-0.277335	-0.14257	0.233702	0.0404016	0.0247376	-0.0609871	0.558943	-0.0849175	-0.0383793	-0.0461211	0.194927	0.182481	0.650762	-0.114657	0	0.18568	-0.319368	0.0419529	-0.327276	0.121896	-0.185035	-0.039887	-0.0559178	0.0814212	0.114032	-0.169252	-0.296322	-0.0321264	0.158826	-0.0310432	-0.38298	-0.267052	-0.275106	0.197015	-0.379087
P22_T2	-0.0555242	-0.0361136	-0.0292501	0.0558502	-0.144623	-0.181864	0.154307	-0.381076	-0.0349988	-0.0118039	-0.0975522	-0.143089	-0.17328	0.148605	-0.239111	-0.137846	-0.0339215	-0.00066958	0.04966	-0.071767	0.485688	-0.0398774	-0.071911	-0.0310178	0.209602	0.217378	2.83916	-0.112738	0	0.179841	-0.232064	0.118664	-0.335533	0.0948199	-0.0594571	0.0538038	-0.0999711	0.0654465	0.000764981	-0.136202	-0.179217	0.0191429	0.135203	0.058031	-0.251803	-0.150231	-0.207312	0.0472168	-0.268957
P22_T3	-0.0522192	-0.0465304	-0.0126727	0.0788112	-0.165631	-0.185481	0.16751	-0.344964	-0.0209265	-0.0103727	-0.0714071	-0.126444	-0.166246	0.0989215	-0.237646	-0.112597	0.000346225	-0.00759154	0.0324606	-0.102806	0.443785	-0.0616124	-0.0722572	-0.00687078	0.251349	0.203502	2.54613	-0.110207	0	0.158787	-0.218631	0.117978	-0.305589	0.0741546	-0.0287728	0.0446852	-0.117785	0.0571801	-0.00660161	-0.12562	-0.180686	0.0231924	0.14835	0.0537689	-0.248846	-0.139142	-0.183043	0.0340634	-0.270089
P22_T4	-0.115104	-0.0545502	-0.007587	0.0731162	-0.18663	-0.278119	0.172658	-0.451826	-0.00320869	0.00302346	-0.114503	0.0375121	-0.234968	0.185624	-0.345568	-0.191195	-0.0202076	0.0444156	-0.023619	-0.0776639	0.610456	-0.061457	-0.0810373	-0.0911903	0.271583	0.2495	2.85064	-0.0957824	0	0.159145	-0.295243	0.161229	-0.386908	0.102075	-0.14681	0.0388244	-0.120286	0.0831565	0.013341	-0.150276	-0.248276	0.0277802	0.169322	0.0778392	-0.302312	-0.211261	-0.293508	0.0511872	-0.335657
P23_T1	0.104389	-0.0508174	0.020911	0.0255098	-0.152817	0.0373711	0.167488	-0.126401	0.00925795	-0.00946675	-0.159161	-0.209896	0.0574547	-0.0123961	-0.0056541	-0.0202721	0.0314969	-0.0141897	0.13654	-0.13468	-0.00649062	-0.0556419	0.0822192	0.249313	0.0745366	0.108545	0.0531895	-0.281374	0.0997393	0.0201726	-0.0304708	0.104503	-0.0986493	-0.0511361	0.0699833	0.0384487	-0.18905	0.0656136	-0.0722234	-0.235797	-0.0184609	-0.111625	0.0892438	0.0327647	-0.0370913	-0.00472592	-0.107978	0.0488339	-0.0957377
P23_T2	0.125829	-0.0378856	0.0227121	0.0652691	-0.127797	0.0385818	0.178157	-0.174623	-0.0205649	0.0211727	-0.0369424	-0.0391378	-0.00153864	-0.0165396	0.00606861	0.0358502	0.169152	0.00791609	0.0966991	-0.32962	0.00737751	0.0349596	0.0910311	0.082237	0.156153	-0.0929337	-0.0237021	-0.504449	0	0.0384464	-0.0644321	0.107677	-0.0746932	-0.0416124	0.242048	0.0680336	-0.127239	0.0435486	0.0271711	-0.212571	0.0163282	-0.00291049	0.10546	-0.0769233	-0.0322456	-0.00797852	-0.0127768	0.0584354	-0.0976364
P23_T3	0.144431	-0.0146856	0.0568356	0.0231008	-0.184618	0.0195093	0.157617	-0.149707	-0.0497596	0.0374171	-0.165206	-0.187691	0.0914222	0.00215124	0.0379457	0.00184079	-0.17058	-0.0449417	0.106837	-0.407433	0.0592136	0.0146144	0.142407	0.232654	0.146592	0.0246803	0.0920155	-0.345115	0	-0.0333388	-0.0655424	0.0656964	-0.0433369	-0.171309	-0.0265549	0.0197678	-0.211294	0.00664041	-0.0168377	-0.152038	-0.0330588	-0.0505856	0.0864519	-0.024457	-0.0952648	-0.0116347	-0.0121961	0.0529712	-0.152368
P23_T4	0.166539	-0.0468484	0.00166291	0.0455782	-0.190784	0.0381466	0.177656	-0.186045	-0.0123103	0.0233795	-0.132068	-0.174694	0.0433939	-0.0146289	0.00959302	0.00399259	-0.0973071	-0.0396596	0.109686	-0.35941	0.0642919	0.0203651	0.147374	0.127824	0.189637	0.0167002	0.082908	-0.363337	-0.0329801	0.0522361	-0.0958612	0.0807024	-0.0808799	-0.116843	0.00895696	0.037765	-0.193557	0.0217938	-0.00633276	-0.127534	0.0204346	-0.0074098	0.0989488	-0.0113358	-0.0708432	-0.0333574	-0.0565724	0.0384302	-0.179699
P24_T1	0.147727	-0.00827474	0.00563147	0.00397641	-0.201714	0.0407243	0.230539	-0.111184	-0.0859097	0.0132731	-0.105263	-0.218291	0.0841037	-0.0626096	-0.014938	0.0268713	-0.0641174	-0.0321028	0.121943	-0.199373	0.029778	-0.060405	0.144259	0.237921	0.129041	-0.0434272	0.096078	-0.345939	0	0.0161698	-0.0708545	0.0567455	-0.0393494	-0.094795	-0.0643815	0.0770967	-0.194853	0.0641489	-0.0539408	-0.188683	0.00299755	-0.0271219	0.16284	-0.0288596	-0.127359	-0.00829878	-0.0317805	0.0540015	-0.137883
P24_T2	0.167965	-0.0248469	0.0483023	0.046263	-0.171643	0.018566	0.142211	-0.115835	-0.0219764	0.00505866	-0.07882	-0.229508	0.0521349	-0.0374946	-0.0427736	0.0189671	-0.0459559	-0.0540942	0.114657	-0.109807	0.0292835	0.01001	0.0865986	0.153878	0.100296	0.00215158	0.0779715	-0.360955	0	0.0246587	-0.0879094	0.0816728	-0.0876295	-0.0538485	-0.01147	0.0551078	-0.194394	0.0397174	-0.0558855	-0.12731	0.0221389	0.0249545	0.105327	-0.00669173	-0.0650509	-0.0215139	-0.0533195	0.0683025	-0.157647
P25_T1	0.209054	-0.0908785	0.40788	-0.0754802	-0.240402	0.123578	0.573275	-0.382557	0.366402	-0.11404	0.300305	0.0217264	0.0112635	-0.0112059	-0.00125798	-0.516245	0.632431	0.377909	-0.0920737	0.346173	0.0380834	-0.145922	-0.445054	0.620822	0.348156	0.581785	0.0501604	0.723351	0	-0.00719797	-0.304319	0.356004	-0.676665	0.234071	0.671557	-0.110369	0.259072	0.215607	-0.0588057	-0.263837	0.0486307	-0.0452659	0.248796	-0.0957942	0.0410736	0.0915758	-0.017231	0.236137	0.0425456
P25_T2	0.189129	-0.0495831	0.0736186	0.0777562	-0.198545	0.0461797	0.266596	-0.201215	-0.0136179	-0.0190066	0.023471	-0.00953098	0.0299621	-0.0433916	0.0595933	-0.0367603	0.135989	0.0506479	0.104305	-0.0346119	-0.0116038	-0.0184794	0.0434122	0.234237	0.13996	0.181864	-0.0517919	-0.0896467	0	0.0233495	-0.132974	0.198423	-0.105807	0.0546996	0.125843	0.0620819	-0.119493	0.0921939	-0.0213003	-0.169623	0.0322904	0.0044291	0.1641	-0.059694	-0.075493	0.00869733	-0.048638	0.13472	-0.0801032
P25_T3	0.244387	-0.0782784	0.2971	-0.00175954	-0.272893	0.11491	0.466485	-0.37613	0.195711	-0.0919371	0.295368	0.0581224	0.0452127	-0.0212733	-0.00747179	-0.4927	0.608404	0.199301	-0.127811	0.101236	0.0343714	-0.215449	-0.438507	0.536194	0.330907	0.535772	-0.0403641	0.562001	0	-0.0187304	-0.269608	0.388418	-0.648263	0.17524	0.62282	-0.0506828	0.0618357	0.288067	-0.0286441	-0.305544	0.0455138	-0.0378529	0.216306	-0.104916	0.0329965	0.0558613	-0.0240159	0.208179	-0.00579045
P26_T1	0.086729	-0.0483596	0.047556	0.0431833	-0.0777133	-0.00287607	0.125309	-0.104415	-0.0701137	0.0240895	-0.101574	0.0378896	0.0788987	-0.0088364	-0.0354658	0.0387652	0.185959	0.0109478	0.183502	-0.113379	-0.00247248	0.013239	0.178899	0.154915	0.0306586	-0.0141071	-0.0509351	-0.186666	-0.0502684	-0.00719006	-0.0209981	0.0624973	-0.091006	-0.107034	0.179529	0.0289914	-0.118814	0.0302956	0.0421149	-0.111928	-0.0397125	-0.302133	-0.1256	-0.163161	-0.0701008	0.0350362	-0.0127689	0.0329172	-0.0701131
P26_T2	0.0836183	-0.0625285	0.0179333	0.0303996	-0.0757824	0.00476749	0.113934	-0.173687	-0.0730625	0.0564566	-0.157172	0.0418321	0.0443818	-0.0331176	-0.0160205	0.0344725	0.145079	-0.00121104	0.150329	-0.133947	-0.00196555	0.000131868	0.150582	0.0521575	0.0389814	-0.0405502	-0.0358635	-0.190774	-0.0359326	0.0136813	-0.0523223	0.0525913	-0.102051	-0.0866496	0.0944899	0.0115893	-0.150419	0.0344772	0.0442011	-0.107348	-0.0252326	-0.293413	-0.0656891	-0.122188	-0.0649529	0.0343112	-0.0325991	0.0160118	-0.0878802
P26_T3	0.0340013	-0.0699933	0.0187242	0.0409685	-0.08305	-0.0120128	0.0814372	-0.19474	-0.10584	0.0458959	-0.163702	-0.0585433	0.0372054	-0.0437039	0.0208619	0.00211726	-0.0568217	-0.00250753	0.0890689	-0.294035	0.0178839	0.0136074	0.124187	0.0210115	0.0110206	-0.0376155	0.0777945	-0.163217	-0.0132845	0.0259375	-0.0780189	-0.000588978	-0.058085	-0.127623	-0.112844	-0.00892088	-0.122497	0.00890581	0.0215722	-0.0678315	-0.0315924	-0.170246	0.112502	-0.0830536	-0.0909941	0.0204217	-0.0651062	0.00991715	-0.0940204
P27_T1	0.148257	-0.0345945	0.10807	0.0699269	-0.139453	0.0623232	0.27182	-0.127688	-0.0108577	0.0163598	-0.108865	-0.5979	0.056286	-0.0859955	0.0388431	-0.00816101	-0.0433693	-0.0322397	0.173726	-0.172973	-0.0102094	0.0543913	0.163879	0.258239	0.221299	0.144175	0.0765841	-0.113574	0	0.0878666	-0.121693	0.0931782	-0.0666135	-0.0233668	0.114126	-0.012471	-0.151377	-0.0588201	-0.0408054	-0.0960876	0.0238083	-0.0208172	0.24385	0.0291284	0.00144494	-0.0195211	-0.114687	0.0570839	-0.130273
P27_T2	0.175375	-0.0790701	0.269194	0.0456154	-0.139311	0.106999	0.333832	-0.20656	-0.00555732	0.0133012	-0.034251	-0.763128	0.0782597	-0.38796	-0.0236561	0.0466054	0.0431845	-0.0177638	-0.00966924	-0.221163	-0.00942636	-0.0190984	0.094677	0.159388	0.286448	0.253355	0.0124383	0.0685365	-0.0635853	0.172746	-0.0561256	0.104831	-0.101356	-0.0732557	0.00781233	-0.238784	-0.162498	-0.241903	-0.00712325	-0.198055	-0.0476427	0.0555462	0.367542	0.0299366	-0.06513	-0.0286763	-0.0171379	-0.00581629	-0.0668754
P28_T1	0.0834467	-0.0108673	0.0416887	-0.00523168	-0.16118	0.0258775	0.121908	-0.0865552	-0.0236057	0.00520328	-0.177396	-0.136549	0.0821495	-0.0388907	-0.0177465	-0.014258	-0.0633439	-0.0178721	0.112676	-0.177451	0.0575918	-0.0112354	0.15993	0.183327	0.146678	0.0446489	0.0792614	-0.28875	0.0349164	0.0653438	-0.0756074	0.0319809	-0.102737	-0.117913	0.109678	0.0194174	-0.166954	0.00706253	-0.0357638	-0.147519	0.00849625	-0.0365188	0.102964	0.0143044	-0.0462156	0.0110405	-0.0439843	0.0436445	-0.102836
P28_T2	0.137522	-0.076498	-0.00298629	0.035518	-0.17655	0.0134373	0.105389	-0.170299	0.0460997	0.000414592	-0.031302	-0.0901887	0.0513839	-0.0120148	-0.0193991	-0.0132165	-0.0964844	-0.050614	0.0711237	-0.257272	0.0949811	0.00443286	0.0827185	0.193397	0.211444	-0.0546817	0.13177	-0.310697	0	0.0601215	-0.0576588	0.0643451	-0.0995055	-0.0681125	0.220901	0.0541031	-0.146839	0.0393804	-0.021472	-0.196775	0.0277248	-0.060254	0.128343	0.0395535	-0.0233038	0.00642653	-0.0635578	0.0271365	-0.152131
P28_T3	0.113227	-0.0666128	0.0604755	0.158863	-0.197414	0.021776	0.241807	-0.43359	-0.0615676	-0.0293746	-0.0237971	-0.110435	-0.17433	-0.0748146	-0.0314215	-0.0231842	-0.0466594	-0.0151256	0.188567	-0.245358	-0.0422895	-0.0902448	0.226745	0.108673	0.252617	0.179749	0.174007	-0.348332	0	0.0225583	-0.149614	-0.105274	-0.0989651	-0.0925787	0.0535173	0.0563942	-0.161547	0.0597046	-0.0974731	-0.360962	0.0146498	0.0873119	0.181153	0.133698	-0.0575644	-0.0434781	-0.207827	0.0559234	-0.0470398
P29_T1	0.115372	-0.06988	0.0835451	0.0787779	-0.208834	0.0226818	0.240054	-0.155479	-0.00171852	-0.0039872	0.0854819	-0.135618	0.0757417	-0.00577547	-0.0558743	0.0301566	0.107694	-0.0016506	0.159068	-0.146052	0.00680624	-0.0357424	0.112629	0.183481	0.173269	0.164959	-0.0243244	-0.158182	0	0.106876	-0.112492	0.23194	-0.0656343	0.00585733	0.20723	0.050482	-0.201491	0.0439557	-0.0715796	-0.177816	0.0846486	-0.0590339	0.139066	-0.0508563	0.0522167	0.0122187	-0.0560649	0.103754	-0.0148161
P29_T2	0.103358	-0.0445572	-0.0163601	0.0396072	-0.158582	0.0262025	0.15178	-0.172301	0.0127804	0.00697851	-0.134427	-0.0996783	0.0603158	-0.0386252	-0.0650632	0.0239364	-0.0625086	-0.045222	0.120541	-0.0890418	0.0759194	0.000367698	0.0735135	0.109525	0.159892	0.0158522	0.060657	-0.359416	-0.0465586	0.0257706	-0.0683597	0.0396336	-0.109113	-0.0409994	0.0239299	0.0382389	-0.148732	0.044074	-0.0444837	-0.150001	0.0263461	-0.0127974	0.0989328	0.014937	-0.0415253	-0.00969675	-0.0301851	0.0372712	-0.0806208
P3_T1	0.0598743	-0.00346819	-0.0083515	0.114573	-0.157543	0.0588042	0.164119	-0.0381704	-0.0164241	0.0344807	0.0137237	-0.117051	0.0631209	0.0557925	-0.0235359	-0.0341188	-0.104924	0.025547	0.184204	-0.173381	0.022569	-0.0311246	0.116421	0.199059	0.116297	0.0360408	0.157455	-0.198219	0	0.0233476	-0.0616794	0.0747284	-0.0747113	-0.0310194	0.0769199	0.0243503	-0.154959	-0.00338763	-0.0814674	-0.135873	0.00721623	-0.055216	0.0824153	0.00384084	-0.0841659	-0.00840479	-0.0470062	0.0790373	-0.159981
P3_T2	0.117892	-0.0526223	-0.0231692	0.0512953	-0.148553	0.0157459	0.0915603	-0.202013	0.0225311	0.00920641	-0.125576	-0.157877	-0.0098143	0.0191026	-0.0350914	0.00579151	-0.0822598	-0.0555875	0.11538	-0.19313	0.0849413	0.0250995	0.0989612	0.114584	0.18865	-0.0526639	0.174362	-0.326778	0	0.0501595	-0.109628	0.0408321	-0.0567666	-0.0515435	0.0947336	0.0566121	-0.201117	0.0370404	-0.0029512	-0.173968	0.0296373	-0.0580421	0.092988	0.00868297	-0.0454777	-0.0223194	-0.0646825	0.0247304	-0.125283
P3_T3	0.10418	-0.0483725	-0.0275656	0.0467413	-0.160241	0.0273684	0.18416	-0.163778	-0.0120657	-0.0110913	-0.118694	-0.104817	0.013498	0.0259345	-0.00651195	0.0245051	-0.0518302	-0.00242395	0.141297	-0.118655	0.0705427	-0.0705613	0.126975	0.188606	0.22149	0.00583284	0.196523	-0.242968	0	0.0497084	-0.0877813	0.0670791	-0.0247576	-0.0913762	0.191386	0.0372401	-0.182913	0.040532	-0.0589202	-0.228704	0.0164911	-0.0614698	0.120747	0.0251385	-0.0576934	0.010599	-0.0652448	0.0307032	-0.105977
P3_T4	0.0306726	-0.00552454	-0.0162316	0.0852494	-0.146658	0.0281131	0.138502	-0.0435935	-0.0156367	-0.0105031	-0.0923674	-0.133388	0.098304	0.0624918	-9.35955e-05	-0.0276349	-0.0816466	-0.0217094	0.158239	-0.219903	0.0256959	-0.0175476	0.0916227	0.193101	0.184323	-0.0173089	0.143961	-0.317326	0	0.112049	-0.0252748	0.0475054	-0.0899087	-0.0624176	0.184293	0.0193085	-0.165917	0.0331007	-0.0597303	-0.1763	0.00154709	-0.0322081	0.0919657	-0.000452222	-0.0729033	-0.0180458	-0.0579469	0.0335263	-0.152248
P30_T1	0.12508	-0.0620768	0.0201764	0.04236	-0.136644	0.048067	0.155982	-0.0686419	-0.0334442	0.0366697	-0.0226627	-0.580367	0.0353831	-0.0401704	-0.0371045	-0.0302803	-0.068964	-0.0246436	0.165219	-0.186417	-0.012032	0.050216	0.115165	0.161518	0.137284	0.0482689	0.0293338	-0.230839	0	0.0371065	-0.108752	0.113189	-0.122499	-0.0533436	0.0681639	0.0491326	-0.138769	0.0467791	-0.100019	-0.128503	0.0614608	-0.0691202	0.0881665	0.0347425	-0.0914635	-0.0472275	-0.146694	0.0750911	-0.157718
P30_T2	0.135702	-0.0416229	-0.0274984	0.0205459	-0.154221	0.0490429	0.133041	-0.129612	-0.0061116	0.0235411	-0.0165667	-0.382314	0.0527848	0.0108355	-0.0232401	-0.033601	-0.104813	-0.0534984	0.1144	-0.165783	0.0274852	3.2677e-05	0.109686	0.104981	0.111841	0.01448	0.0378584	-0.256965	0	0.0315419	-0.0830556	0.079988	-0.12006	-0.09621	0.00099709	0.0474494	-0.165197	0.0228029	-0.0554204	-0.126378	0.0424685	-0.0433161	0.1021	0.013744	-0.0555326	0.00852089	-0.0735888	0.0619463	-0.117677
P30_T3	0.123797	-0.078494	-0.0426294	0.0217424	-0.16826	0.0108848	0.151544	-0.144713	0.0125002	0.0123614	-0.14506	-0.308419	0.0217003	-0.0498088	-0.0326318	-0.00451602	-0.0886721	-0.0416222	0.0746557	-0.146383	0.128942	-0.0223377	0.101028	0.198111	0.214275	-0.0535219	0.103011	-0.273924	0	0.0235948	-0.0809014	0.0646573	-0.0896543	-0.0692469	0.0886893	0.0149916	-0.173841	0.0170827	-0.0342843	-0.193593	0.00105853	-0.00386561	0.105076	0.0344692	-0.00548683	0.030032	-0.053029	0.0656603	-0.081388
P4_T1	0.301098	-0.0877683	-0.0989339	0.102346	-0.0596657	0.435547	0.136093	-0.2255	0.454546	-0.0302872	-0.00206317	0.0367304	-0.0889745	0.046275	-0.978318	0.016352	0.0990271	0.0496486	0.00785966	-0.0604725	0.00103329	0.00469549	0.0730736	0.276819	0.0498637	-0.0272913	0.35156	-0.177255	0	-0.00521851	-0.0877508	-0.0311669	-0.00626876	-0.0276666	0.0664108	-0.731887	-0.116165	0.0247832	-0.0455835	-0.239434	-0.147343	0.0175502	0.104023	0.0744835	-0.0126451	-0.682449	-0.088314	0.0194646	0.285942
P4_T2	0.0667508	-0.0310423	-0.0419045	0.145932	-0.166483	0.0287276	0.134234	-0.182633	-0.0334958	0.0198609	-0.124364	-0.144268	0.0297729	0.0184708	-0.0339514	-0.0233002	-0.135877	-0.0127448	0.144393	-0.213101	-0.0389501	0.0586111	0.0508512	0.213905	0.147667	0.0201953	0.059512	-0.270324	0	0.101894	-0.110803	0.0742768	-0.0628413	-0.0664195	0.00925674	0.0885814	-0.207741	0.0156287	-0.0469475	-0.186581	0.0399882	0.0306148	0.110163	0.0270738	-0.0645586	-0.0238876	-0.0474993	0.0728866	-0.139264
P4_T3	0.0237408	-0.0476131	-0.0795585	0.102777	-0.172242	0.0159389	0.127623	-0.198552	-0.000318398	0.00229071	-0.149983	-0.163067	-0.00532755	0.00248105	-0.0702301	-0.00788322	-0.0752136	-0.00434863	0.0995382	-0.0970608	0.0025738	0.0388007	0.0159234	0.168227	0.0856752	0.0591024	0.0750701	-0.276746	0	0.0775127	-0.091244	0.0508623	-0.0476003	-0.0430634	0.0364993	0.0575485	-0.182946	0.0240973	-0.00694975	-0.177774	0.0396849	-0.0198594	0.0711097	0.0263245	-0.0652388	0.00826284	-0.028179	0.0532506	-0.0746817
P4_T4	-0.0211631	-0.0461445	0.0364222	0.140581	-0.158727	0.025537	0.0595897	-0.0739529	0.030316	0.0197958	-0.113049	-0.125105	0.0732016	0.0129796	-0.108635	0.00931802	-0.11845	-0.00875461	0.127477	-0.301727	-0.0414043	0.0932596	0.0736329	0.154358	0.112369	0.041202	0.0829651	-0.312377	0	0.152928	-0.0896945	0.0753875	-0.0805095	-0.0546783	0.0501926	-0.0111555	-0.144601	-0.0174689	-0.0311377	-0.181819	0.0465156	0.0218549	0.0941626	0.0551222	-0.0140035	-0.0416824	-0.017242	-0.0109453	-0.165486
P4_T5	0.185149	-0.0223005	-0.0134193	0.102853	-0.320895	0.192166	0.090912	-0.119247	0.0551952	0.022923	-0.0715381	-0.0307365	0.0687052	0.0277206	-0.29904	-0.0100585	0.0569579	0.00519562	0.068224	-0.287842	-0.0546685	0.101558	0.100325	0.163971	0.0833068	0.114372	0.164432	-0.210176	0	0.0860619	-0.0693046	0.0893683	-0.0993694	-0.0776594	-0.0144527	-0.205852	-0.0925794	-0.00924641	-0.0302907	-0.387731	0.0513266	0.00923475	0.140921	0.0406296	-0.0130789	-0.217346	-0.00804608	0.00865554	0.084099
P4_T6	0.521427	-0.105396	-0.0847203	0.0795538	-0.159871	0.435236	0.126641	-0.13296	0.117786	0.018506	-0.0517247	0.0291832	0.0472477	-0.0284718	-0.839777	-0.0975877	0.0333415	-0.0183181	0.0128889	-0.228622	0.0138481	-0.0369642	-0.0164365	0.281858	0.245074	0.143344	0.232463	-0.198247	0	0.0146672	-0.0867721	0.143059	-0.25363	-0.0776627	0.170539	-0.701192	-0.0521659	0.0957028	-0.0792348	-0.217339	0.0212691	0.0404365	0.245756	0.0737764	-0.0176621	-0.725377	-0.114685	0.0555788	0.416065
P4_T7	0.483513	-0.160979	-0.0413206	0.0879631	-0.621612	0.428752	0.147235	-0.19816	0.0677945	0.010058	0.0811417	0.0320825	0.0601156	-0.038983	-0.878225	-0.0047756	0.424646	0.0396145	0.00599554	-0.161154	-0.0142624	-0.129322	0.0652746	0.263085	0.271646	-0.0572695	0.245971	-0.130092	0	-0.0512354	-0.0899972	0.111742	-0.119412	-0.124135	0.00313113	-0.7702	-0.0745445	0.08545	-0.0669094	-0.671714	0.00930376	0.0514805	0.193786	0.0380631	-0.0555638	-0.735703	-0.0625593	0.0288703	0.423569
P5_T1	0.0582474	-0.240048	0.131772	0.167265	-0.000137885	0.0594726	-0.00544309	-0.318757	0.0425838	0.198381	-0.0226194	0.186143	-0.17254	0.121003	-0.174656	-0.0196184	0.131212	0.119565	0.123492	-0.0345036	-0.149112	0.0319281	0.0993968	0.432279	-0.133708	0.601801	0.0215207	0.165707	-0.0283726	0.068517	-0.222796	0.154292	-0.645525	0.0573598	0.0986505	-0.00346897	-0.0823995	-0.152606	-0.165383	-0.0711458	-0.178232	0.0514349	0.183025	-0.216599	-0.201328	-0.163489	0.0202504	-0.154056	-0.246351
P5_T2	0.0954819	-0.02314	0.00742131	0.0520561	-0.0840201	0.00315453	0.0725424	-0.0906263	-0.0439794	0.0474677	-0.16822	-0.031777	0.0509715	-0.0163593	0.0362233	-0.0350029	-0.159287	-0.0386161	0.0921416	-0.403393	-0.0068368	0.0254047	0.0981682	0.0327466	0.0719117	0.0115829	0.0329118	-0.193425	0.00241167	0.0216782	-0.0614412	0.0567118	-0.0998286	-0.0784998	0.0199418	-0.00281443	-0.197943	0.0388998	0.0198649	-0.0660927	0.00600199	-0.0331381	0.0781559	-0.029084	-0.0600989	-0.0207901	-0.0323509	0.0277307	-0.18916
P5_T3	0.0977291	0.00148826	0.0883276	0.10286	-0.0873026	-0.00794833	0.140664	-0.0200771	-0.104116	0.047888	-0.106297	-0.0549527	0.11143	0.0274928	0.0616405	-0.0168908	-0.188238	0.00817332	0.114483	-0.341667	-0.0332473	0.0112453	0.0982522	0.145497	0.00908713	0.0759881	-0.019064	-0.119898	0.145985	0.0235439	-0.0627818	0.0928843	-0.111645	-0.129104	-0.00777	0.0250231	-0.198616	0.0484222	0.0120833	-0.0566249	-0.0431009	-0.0627109	0.0851754	-0.078181	-0.112412	-0.0171327	0.0274896	0.0288985	-0.228097
P5_T4	0.0902963	-0.0767422	0.103413	0.161449	-0.0621299	0.00452791	0.0912632	-0.122642	-0.0389211	0.0955161	-0.090832	0.0144059	0.0309099	0.0748979	-0.0119015	-0.0719961	-0.0511514	0.042954	0.201351	-0.158366	-0.0871257	0.0192005	0.0656395	0.298253	-0.0394988	0.434072	-0.0196016	-0.0569995	0.137679	0.0393322	-0.151552	0.124927	-0.327153	-0.0654355	0.111306	0.0653543	-0.205228	-0.0635773	-0.0890174	-0.0653986	-0.105967	-0.000908685	0.168377	-0.118697	-0.140258	-0.0687056	0.0303202	-0.0352477	-0.246635
P6_T1	0.0938513	-0.0411832	0.0256734	0.172992	-0.141395	-0.00200111	0.0526089	-0.0390767	-0.0598679	-0.0327064	-0.0303072	-0.727561	0.0722254	0.280238	-0.0098172	-0.035806	0.0183118	0.0393545	0.109855	-0.332757	-0.0753117	-0.00918347	0.00146791	0.10607	0.0699122	0.216702	-0.0786794	0.122146	0	-0.0729012	-0.112784	0.126051	-0.112005	-0.0570826	0.141726	0.0476846	-0.0610747	-0.0225216	-0.0440137	-0.118368	-0.0910103	0.05848	0.0353321	-0.089684	-0.171861	0.075446	-0.0346603	0.0958173	-0.0700204
P6_T2	0.0837749	-0.00379569	0.0719875	0.131712	-0.131522	-0.00902798	0.0582824	-0.0605067	-0.107808	0.0428908	-0.132466	-0.516025	0.0899927	0.00981872	0.0551334	-0.040347	-0.16742	-0.00642768	0.123261	-0.32694	-0.0167408	0.035345	0.099698	0.117408	0.0183006	-0.0225004	-0.0163735	-0.17244	0	-0.00937703	-0.0539242	0.086549	-0.0565763	-0.0979267	-0.029429	0.0251913	-0.140946	0.0262539	0.00302237	-0.0454871	-0.0299438	-0.061905	0.120765	-0.0286555	-0.123506	0.0153427	0.000381083	0.0557676	-0.1929
P6_T3	0.047597	0.00881382	0.089142	0.113167	-0.112154	-0.0101211	0.0587124	-0.000805119	-0.100285	0.0386441	-0.118037	-0.609919	0.0479641	0.059949	0.0325459	-0.0192291	-0.171828	0.00389036	0.100049	-0.273389	0.0189466	0.055148	0.0746203	0.105632	0.0452392	0.00385914	-0.0412004	-0.154357	0	-0.00850399	-0.0771123	0.0901205	-0.052537	-0.0812653	-0.0392446	0.00608575	-0.0795956	-0.00181366	0.00915366	-0.052698	-0.0580383	-0.0248459	0.0584122	-0.0866357	-0.151055	0.0267543	0.00820078	0.0694308	-0.104192
P6_T4	0.118692	-0.0872868	0.0150872	0.0293045	-0.16104	-0.0025285	0.100325	-0.0958219	0.0224275	0.0089488	-0.142024	-0.242925	0.0200534	-0.0153395	-0.0298105	-0.017204	-0.0674897	-0.0375739	0.0343079	-0.186122	0.134381	-0.032207	0.109289	0.138874	0.216916	-0.0901867	0.139535	-0.348476	0	0.0598944	-0.0872416	0.0625022	-0.146492	-0.0753925	0.0810738	-0.00235577	-0.155294	0.0436467	-0.00399936	-0.157915	0.00495535	-0.041572	0.101845	0.00963293	-0.0795444	-0.0184085	-0.0388408	0.0459186	-0.11491
P7_T1	0.53034	0.0157004	0.0048969	0.104456	-0.16049	0.0182786	0.0955692	-0.0868101	0.00407838	0.0180753	0.0363753	-0.101263	0.0429564	0.0265271	-0.0540212	-0.0345845	0.201254	-0.00375029	0.0981685	-0.231635	-0.0663952	0.0284615	0.162531	0.157932	0.0793617	0.0384411	0.184505	-0.180854	0.260044	0.0937359	-0.046138	0.0667201	-0.102836	-0.0889602	0.238602	-0.00183532	-0.120857	0.0446797	-0.0607377	-0.160528	-0.0136225	0.0763284	0.0939796	-0.0992836	0.00345448	-0.0206718	0.023956	0.0578342	-0.0968198
P7_T2	0.0907536	0.0125038	-0.00146246	0.117429	-0.132308	0.0348807	0.155057	-0.143467	0.00281271	0.0534663	0.0374077	-0.105671	0.0814765	0.0333173	0.0136528	-0.100387	-0.114112	-0.0198842	0.119414	-0.267227	-0.0774606	0.0456767	0.220118	0.189181	0.118938	0.0532868	0.132665	-0.253454	0.200116	0.12265	-0.0606915	0.0665342	-0.0869756	-0.119818	-0.109301	-0.00096465	-0.161048	-0.0204585	-0.01763	-0.203972	-0.00226634	-0.0135031	0.141769	0.0370623	0.0107034	-0.0177328	0.0408806	0.0141078	-0.125023
P7_T3	0.504598	0.0218599	0.0102117	0.0747086	-0.173996	0.0639083	0.113991	-0.0892689	-0.0641031	-0.0381116	0.0599959	-0.0923641	0.0289836	-0.000460395	-0.0798386	-0.0139307	0.352728	-0.0443255	0.103912	-0.280633	-0.0839813	-0.00886662	0.134411	0.135419	0.112015	0.0749495	0.144519	-0.225562	0.233406	0.105097	-0.0666348	0.11455	-0.138007	-0.0975494	0.351314	-0.0337817	-0.13381	0.141608	-0.0194338	-0.175268	0.00132864	-0.039296	0.100487	-0.193663	-0.0108639	-0.0266032	0.0023847	0.0511895	-0.0965359
P7_T4	0.555571	0.00413702	-0.0179964	-0.0011333	-0.131395	0.0486051	0.161765	-0.0590283	-0.0689833	-0.0606934	0.0629994	-0.133023	0.0636413	-0.0576512	-0.0490219	-0.0554188	0.425104	-0.0620148	0.0826068	-0.201455	-0.0200245	-0.069606	0.143593	0.0804109	0.157477	0.059516	0.106337	-0.189683	0.0618392	0.0398016	-0.0375986	0.144661	-0.0979123	-0.0767293	0.453115	-0.00451677	-0.192523	0.18833	-0.0413343	-0.162534	-0.00429432	-0.097416	0.0994421	-0.254375	-0.00246308	-0.0110279	-0.0366837	0.0241461	-0.0857599
P8_T1	0.546588	-0.200945	0.192464	0.166462	-0.289748	0.500228	0.210088	-0.324119	0.0972529	-0.156634	0.0607254	0.308328	-0.139968	0.399237	-0.262557	0.122867	0.723918	-0.210606	-0.0959764	0.0470898	-0.251028	-0.198723	0.162201	0.192121	-0.0432993	0.417113	0.411003	0.00034549	0	0.390418	-0.272389	0.326802	-0.0888517	0.356215	0.80887	0.0771907	1.0446	-0.186588	-0.164733	-0.410747	0.0839392	-0.25816	-0.0413881	0.0710337	0.357509	-0.194698	-0.162442	0.19696	-0.220552
P8_T2	0.352685	-0.224818	0.182984	0.251019	-0.296058	0.314995	-0.349615	-0.31863	0.0898115	-0.124681	0.152186	0.454944	-0.136868	0.455949	-0.215087	-0.0437657	0.740616	-0.159888	-0.182351	0.10114	-0.152763	-0.192577	0.0103993	0.0507607	-0.0274196	0.254627	0.265771	-0.10505	0	0.398324	-0.213871	0.372422	-0.289225	0.413751	0.740049	-0.0574151	1.16917	-0.171432	-0.0958829	-0.352544	0.047805	-0.209675	-0.0246678	0.128404	0.25163	-0.109291	-0.127651	0.0691942	-0.174789
P8_T3	0.32448	-0.352691	0.240989	0.306836	-0.331801	0.337659	-0.470568	-0.332195	0.0505084	-0.156359	0.155331	0.66146	-0.0255367	0.556269	-0.405489	-0.0435484	0.731602	-0.147682	-0.251207	-0.00288163	-0.21039	-0.319779	-0.0555541	0.0815568	-0.0764561	0.255472	-0.00768786	-0.176553	0	0.474188	-0.236842	0.398163	-0.355722	0.378589	0.677533	-0.0740451	1.21822	-0.17602	-0.118114	-0.504884	0.0348481	-0.261679	-0.0617265	0.139556	0.271908	-0.10233	-0.210766	0.0710625	-0.189304
P9_T1	0.103323	0.00457387	-0.0606364	-0.0681883	-0.103869	0.0883793	0.125548	-0.514857	-0.0247529	0.0130389	0.189711	-0.122277	0.0919244	0.0414202	-0.0108027	-0.03362	0.316518	-0.0160053	0.0903062	-0.139135	-0.0788475	0.0721461	0.0884937	-0.311171	0.110557	0.0883902	-0.0747504	-0.362023	0.355717	0.0216286	-0.528985	0.109481	-0.0931021	-0.0523297	0.341269	-0.316693	-0.147896	0.0122275	0.0353876	-0.231929	-0.0782105	0.0380314	0.0874751	-0.0146391	-0.125362	-0.0306389	0.0384004	0.0646791	-0.101196
P9_T2	0.110816	-0.00473291	-0.0410574	0.0485587	-0.140091	0.0328045	0.0885303	-0.143813	-0.0472545	0.029063	-0.154338	-0.221594	0.0674865	-0.000621806	0.0179843	-0.0390468	-0.0916701	-0.0458054	0.114548	-0.28029	0.0155104	0.009276	0.120421	0.0689117	0.065229	0.00889914	0.0249258	-0.378545	-0.0299562	0.0571972	-0.0840343	0.0269544	-0.0316999	-0.0320462	-0.0186313	0.031042	-0.162962	0.0444525	0.0160189	-0.126472	0.00541316	-0.0340638	0.079353	-0.0320941	-0.109715	0.00838725	-0.0289968	0.0391809	-0.141295
P9_T3	0.101353	-0.013619	-0.0120662	0.0924335	-0.121774	0.0411861	0.116087	-0.277009	-0.0401619	0.00539924	-0.06739	-0.153639	0.0670242	-0.00124755	0.0133142	-0.0333302	0.192231	-0.0347662	0.0745904	-0.1218	0.0126527	-0.0164565	0.147837	-0.0129464	0.0838835	0.0629103	0.0290102	-0.382963	0.0819055	0.0586223	-0.197337	0.0537668	-0.0214606	-0.0445908	0.200067	-0.0363924	-0.16869	0.026372	0.00789311	-0.172681	-0.00645894	-0.0172934	0.141574	-0.00690702	-0.0883991	-0.00701272	0.0277859	0.0385052	-0.0946298
P9_T4	0.123786	0.00449286	-0.0608788	0.0962663	-0.104076	0.0466486	0.0709486	-0.237783	-0.0440652	0.0393841	-0.0268291	-0.182745	0.0572277	-0.0377464	0.0278404	-0.0876686	0.0895699	-0.0389381	0.0791946	-0.258916	-0.0242605	0.0184442	0.087191	-0.0269174	0.0900216	0.0189213	0.0445576	-0.406093	0.0696342	0.0143403	-0.174241	0.0741247	-0.102542	-0.0492766	0.181205	-0.0682117	-0.122771	0.0058539	0.0112408	-0.15968	-0.00503888	-0.0236543	0.079273	-0.0108116	-0.0879296	-0.0058262	-0.0321335	0.0391317	-0.116807
[truncated: 352 more columns]
