# Supplementary material for: Molecular evolutionary process of advanced gastric cancer during sequential chemotherapy detected by circulating tumor DNA
Source: J Transl Med. 2022 Aug 12;20:365. doi: 10.1186/s12967-022-03567-5 (PMC9373478; doi:10.1186/s12967-022-03567-5)
Supplement: Supplementary file 11 — Additional file 11: Table S5. Information of sampling timepoints and treatment response. [file 12967_2022_3567_MOESM11_ESM.xlsx]

## Sheet: Sheet1
PatientID	Patient_group (1st-line)	Sample_ID	Treatment	Sample_group
P1	SD	P1_T1	Pre	BL
P1		P1_T2	1st-line	SD
P1		P1_T3	1st-line	SD
P2	PR	P2_T1	Pre	BL
P2		P2_T2	1st-line	PR
P2		P2_T3	1st-line	PR
P2		P2_T4	1st-line	SD
P2		P2_T5	1st-line	SD
P2		P2_T6	1st-line	PD
P2		P2_T7	1st-line	SD
P2		P2_T8	1st-line	PD
P2		P2_T9	1st-line	PD
P2		P2_T10	1st-line	PD
P3	PR	P3_T1	Pre	BL
P3		P3_T2	1st-line	PR
P3		P3_T3	1st-line	SD
P3		P3_T4	1st-line	PD
P4	PR	P4_T1	Pre	BL
P4		P4_T2	1st-line	PR
P4		P4_T3	1st-line	PR
P4		P4_T4	1st-line	SD
P4		P4_T5	1st-line	PD
P4		P4_T6	2nd-line	PD
P4		P4_T7	2nd-line	PD
P5	PR	P5_T1	Pre	BL
P5		P5_T2	1st-line	PR
P5		P5_T3	1st-line	PR
P5		P5_T4	1st-line	PR
P6	PR	P6_T1	Pre	BL
P6		P6_T2	1st-line	PR
P6		P6_T3	1st-line	SD
P6		P6_T4	1st-line	SD
P7	PR	P7_T1	Pre	BL
P7		P7_T2	1st-line	PR
P7		P7_T3	1st-line	PD
P7		P7_T4	2nd-line	PD
P8	PR	P8_T1	Pre	BL
P8		P8_T2	1st-line	PD
P8		P8_T3	2nd-line	PD
P9	PR	P9_T1	Pre	BL
P9		P9_T2	1st-line	PR
P9		P9_T3	1st-line	SD
P9		P9_T4	2nd-line	SD
P10	SD	P10_T1	Pre	BL
P10		P10_T2	1st-line	SD
P10		P10_T3	1st-line	SD
P10		P10_T4	1st-line	PD
P11	SD	P11_T1	Pre	BL
P11		P11_T2	1st-line	SD
P11		P11_T3	1st-line	PD
P12	SD	P12_T1	Pre	BL
P12		P12_T2	1st-line	SD
P12		P12_T3	1st-line	PD
P13	PR	P13_T1	Pre	BL
P13		P13_T2	1st-line	PR
P13		P13_T3	1st-line	SD
P14	PR	P14_T1	Pre	BL
P14		P14_T2	1st-line	PR
P14		P14_T3	1st-line	PD
P15	PR	P15_T1	Pre	BL
P15		P15_T2	1st-line	PR
P15		P15_T3	1st-line	PR
P15		P15_T4	2nd-line	PD
P16	PR	P16_T1	Pre	BL
P16		P16_T2	1st-line	PR
P16		P16_T3	1st-line	PD
P17	PR	P17_T1	Pre	BL
P17		P17_T2	1st-line	PR
P17		P17_T3	1st-line	PD
P17		P17_T4	2nd-line	SD
P17		P17_T5	2nd-line	PD
P18	SD	P18_T1	Pre	BL
P18		P18_T2	1st-line	SD
P18		P18_T3	1st-line	PD
P19	SD	P19_T1	Pre	BL
P19		P19_T2	1st-line	PD
P20	SD	P20_T1	Pre	BL
P20		P20_T2	1st-line	PD
P21	PR	P21_T1	Pre	BL
P21		P21_T2	1st-line	PR
P21		P21_T3	1st-line	PD
P21		P21_T4	2nd-line	PD
P22	SD	P22_T1	Pre	BL
P22		P22_T2	1st-line	SD
P22		P22_T3	1st-line	PD
P22		P22_T4	2nd-line	PD
P23	PD	P23_T1	Pre	BL
P23		P23_T2	1st-line	PD
P23		P23_T3	2nd-line	PR
P23		P23_T4	2nd-line	PR
P24	PD	P24_T1	Pre	BL
P24		P24_T2	1st-line	PD
P25	PD	P25_T1	Pre	BL
P25		P25_T2	1st-line	PD
P25		P25_T3	2nd-line	PD
P26	PD	P26_T1	Pre	BL
P26		P26_T2	1st-line	PD
P26		P26_T3	2nd-line	PD
P27	PD	P27_T1	Pre	BL
P27		P27_T2	1st-line	PD
P28	PR	P28_T1	Pre	BL
P28		P28_T2	1st-line	SD
P28		P28_T3	1st-line	PR
P29	SD	P29_T1	Pre	BL
P29		P29_T2	1st-line	SD
P30	SD	P30_T1	Pre	BL
P30		P30_T2	1st-line	SD
P30		P30_T3	1st-line	SD
