# Supplementary material for: Molecular evolutionary process of advanced gastric cancer during sequential chemotherapy detected by circulating tumor DNA
Source: J Transl Med. 2022 Aug 12;20:365. doi: 10.1186/s12967-022-03567-5 (PMC9373478; doi:10.1186/s12967-022-03567-5)
Supplement: Supplementary file 12 — Additional file 12: Table S6. Gene list of NGS panel. [file 12967_2022_3567_MOESM12_ESM.xlsx]

## Sheet: Supplementary file 1_genelist
DVL1
ATAD3B
TNFRSF14
TP73
ERRFI1
ENO1
MTOR
AGTRAP
C1orf167
MTHFR
PDPN
PRDM2
TMEM51
CASP9
SPEN
ZBTB17
EPHA2
SDHB
CAMK2N1
CDA
EIF4G3
WNT4
ID3
GALE
RUNX3
STMN1
ARID1A
SFN
NUDC
GMEB1
HDAC1
AGO1
CSF3R
RSPO1
MTF1
RRAGC
NT5C1A
MYCL
MPL
HPDL
MUTYH
RAD54L
CYP4B1
CMPK1
CDKN2C
EPS15
GPX7
JUN
JAK1
LEPR
PDE4B
IL23R
CRYZ
ZZZ3
FUBP1
BCL10
TGFBR3
DPYD
DBT
COL11A1
GSTM1
RHOC
SLC16A1
MAGI3
PTPN22
AP4B1-AS1
TRIM33
AMPD1
NRAS
CSDE1
IGSF3
FAM46C
SPAG17
HSD3B1
NOTCH2
PDE4DIP
CA14
ADAMTSL4
MCL1
CTSS
ARNT
RORC
S100A4
TPM3
PKLR
FDPS
RUSC1
ASH1L
CRABP2
NTRK1
FCRL1
CD1D
SPTA1
APCS
TOMM40L
NR1I3
SDHC
FCGR2A
FCGR3A
DDR2
RGS5
ADCY10
SELL
FMO3
FMO1
FASLG
RABGAP1L
ABL2
PTGS2
BRINP3
GLRX2
CDC73
CFH
ASPM
KLHL12
BTG2
PIK3C2B
MDM4
NFASC
SLC45A3
CTSE
IKBKE
PFKFB2
CD55
IRF6
RPS6KC1
SMYD2
CENPF
EPRS
EPHX1
H3F3A
H3F3AP4
PARP1
OBSCN
SIPA1L2
MTR
RYR2
FH
KMO
EXO1
AKT3
ADSS
NLRP3
ID2
RRM2
MYCN
GDF7
APOB
NCOA1
DNMT3A
ASXL2
TRMT61B
ALK
GALNT14
XDH
STRN
CYP1B1
MAP4K3
MONO-27
EML4
THADA
PLEKHH2
EPAS1
CALM2
EPCAM
MSH2
BAT-26
MSH6
FBXO11
LHCGR
FANCL
VRK2
PAPOLG
REL
XPO1
MEIS1
PNO1
DCTN1
HK2
MRPL19
SUCLG1
TCF7L1
CAPG
TEKT4
ZNF2
NR-24
DUSP2
TMEM127
SNRNP200
MITD1
IL1RL1
SULT1C4
RANBP2
BUB1
BCL2L11
IL1B
RALB
TSN
ERCC3
CXCR4
LRP1B
ACVR2A
ARL6IP6
ACVR1
BAZ2B
FAP
ABCB11
LRP2
UBR3
HAT1
PDK1
NFE2L2
PDE11A
UBE2E3
ITGA4
ITGAV
PMS1
NAB1
STAT1
STAT4
SF3B1
AOX1
CASP8
ALS2CR11
SUMO1
CD28
NDUFS1
CREB1
IDH1
ACADL
LANCL1
ERBB4
BARD1
ATIC
FN1
XRCC5
ARPC2
FEV
EPHA4
CUL3
IRS1
CAB39
NEU2
INPP5D
UGT1A7
UGT1A6
UGT1A4
UGT1A1
UGT1A3
UGT1A5
UGT1A8
UGT1A9
UGT1A10
OTOS
GPC1
DTYMK
ING5
D2HGDH
PDCD1
CRBN
SRGAP3
CAMK1
FANCD2
VHL
PPARG
RAF1
XPC
DAZL
THRB
RARB
TOP2B
TGFBR2
CCR4
GLB1
MLH1
MYD88
ACVR2B
SCN10A
XIRP1
CTNNB1
ULK4
KIF15
LARS2
LIMD1
LTF
ALS2CL
SETD2
PTPN23
CDC25A
SHISA5
PFKFB4
RHOA
MST1R
SEMA3F
SEMA3B
RASSF1
RASSF1-AS1
ZMYND10
CYB561D2
CACNA2D2
BAP1
TNNC1
PBRM1
TKT
ACTR8
PDHB
FHIT
PTPRG
MAGI1
SUCLG2
MITF
FOXP1
EPHA3
TFG
CBLB
CD47
NR1I2
GSK3B
UMPS
GATA2
MBD4
ACPP
EPHB1
PIK3CB
FOXL2
RBP2
ATR
SLC9A9
WWTR1
MED12L
IGSF10
KPNA4
ZBBX
LRRC34
PRKCI
TBL1XR1
PIK3CA
SOX2
LAMP3
KLHL6
ABCC5
MAP3K13
ETV5
EIF4A2
ADIPOQ
ADIPOQ-AS1
BCL6
TP63
PAK2
SENP5
GAK
TACC3
FGFR3
WHSC1
OTOP1
SLIT2
SLC34A2
SEL1L3
MIR1273H
PHOX2B
NFXL1
PDGFRA
KIT
BAT-25
KDR
EPHA5
DCK
COX18
ALB
CXCL8
CXCL1
CXCL3
EREG
AREG
SHROOM3
FRAS1
ANTXR2
AGPAT9
AFF1
PKD2
ABCG2
HPGDS
METAP1
ADH1B
ADH1C
CXXC4
TET2
HADH
EGF
MIR577
SYNPO2
PDE5A
CCNA2
IL2
FAT4
INPP4B
NR3C2
FBXW7
DEAR
TLR2
SFRP2
PALLD
CBR4
ADAM29
GPM6A
VEGFC
ING2
IRF2
CASP3
FAM149A
FAT1
SDHA
BRD9
TERT
MTRR
MYO10
DROSHA
IL7R
C5orf42
GDNF
LIFR
RICTOR
NNT
FGF10
MIR449B
IL6ST
MAP3K1
ADAMTS6
CD180
PIK3R1
CCNB1
CDK7
TAF9
SMN1
SMN2
MAP1B
BTF3
ANKRA2
HEXB
HMGCR
POLK
CRHBP
DHFR
MSH3
RASGRF2
ARRDC3
GLRX
CAST
ERAP1
ERAP2
CHD1
PPIP5K2
APC
CDO1
HSD17B4
SNCAIP
CEP120
SLC22A4
IRF1
RAD50
IL13
AFF4
HSPA4
PPP2CA
CDKL3
EGR1
ETF1
CTNNA1
UBE2D2
PURA
DIAPH1
FCHSD1
SPRY4
NR3C1
RBM27
ADRB2
CSNK1A1
HMGXB3
TIGD6
CSF1R
PDGFRB
CAMK2A
CD74
FAT2
CNOT8
PTTG1
MIR146A
ATP10B
GABRA6
DOCK2
GABRP
NPM1
FAM153B
HK3
FGFR4
NSD1
HNRNPH1
FLT4
IRF4
NQO2
F13A1
LY86
TPMT
ACOT13
HIST1H3A
HIST1H4A
HIST1H3B
HIST1H3C
HIST1H1C
HIST1H2BD
HIST1H3D
HIST1H3E
HIST1H3F
HIST1H3G
BTN3A1
HIST1H3H
HIST1H3I
HIST1H3J
GPX6
GPX5
TRIM27
GABBR1
HLA-G
HLA-A
FLOT1
DDR1
POU5F1
HLA-C
HLA-B
CLIC1
MSH5
MSH5-SAPCD1
HSPA1B
NOTCH4
HLA-DRA
HLA-DRB1
HLA-DQA1
HLA-DQB1
HLA-DOB
HLA-DOA
HLA-DPA1
DAXX
BAK1
PPARD
FANCE
CDKN1A
PIM1
GLO1
CCND3
PPP2R5D
XPO5
POLH
VEGFA
PLA2G7
PGK2
PKHD1
IL17F
PAQR8
GSTA1
GSTA3
DST
KHDRBS2
BAI3
TTK
TPBG
PNRC1
MAP3K7
EPHA7
PREP
PRDM1
FOXO3
SLC22A16
REV3L
FYN
WISP3
HDAC2
DSE
ROS1
GOPC
RNF146
PTPRK
MED23
SGK1
MYB
MAP3K5
IL20RA
TNFAIP3
ECT2L
SASH1
LATS1
ULBP3
ZBTB2
ESR1
SYNE1
CNKSR3
ARID1B
EZR
TAGAP
SOD2
SLC22A1
SLC22A2
MAP3K4
PARK2
QKI
PDE10A
TTLL2
MLLT4
PDGFA
MAD1L1
FTSJ2
CARD11
TNRC18
PMS2
RAC1
ETV1
AHR
MACC1
TRA2A
NPY
HNRNPA2B1
HOXA13
GGCT
GARS
NT5C3A
ELMO1
ELMO1-AS1
AMPH
RALA
SUGCT
INHBA
GLI3
GCK
OGDH
RAMP3
UPP1
ABCA13
IKZF1
EGFR
EGFR-AS1
GUSB
SBDS
HIP1
MDH2
MAGI2
SEMA3C
HGF
PCLO
GRM3
ABCB1
ADAM22
FZD1
AKAP9
CDK6
SAMD9L
COL1A2
PON1
PDK4
BAIAP2L1
TRRAP
CYP3A5
CYP3A4
AZGP1
EPHB4
CUX1
NAMPT
PIK3CG
DLD
TES
CAV1
MET
ING3
POT1
GRM8
SMO
CPA2
CPA4
CPA1
AKR1B1
CALD1
TRIM24
MKRN1
BRAF
MGAM
PRSS1
EPHB6
KEL
CASP2
FAM131B
EZH2
NOS3
RHEB
KMT2C
MLL3
UBE3C
ERI1
TNKS
PCM1
NAT2
RHOBTB2
TNFRSF10B
TNFRSF10D
EPHX2
GSR
PPP2CB
WRN
NRG1
ZNF703
ADGRA2
ADRB3
EIF4EBP1
WHSC1L1
FGFR1
TACC1
SFRP1
ANK1
KAT6A
PLAT
IKBKB
POLB
HOOK3
FNTA
PRKDC
MCM4
PCMTD1
SOX17
LYN
PLAG1
SDCBP
GGH
ADHFE1
PREX2
C8orf34
KCNB2
LY96
ZFHX4
HEY1
CA13
CA1
CA2
WWP1
MMP16
RIPK2
NBN
RUNX1T1
TMEM67
PDP1
ESRP1
CCNE2
RNF19A
ANKRD46
UBR5
CSMD3
MIR2053
TRPS1
RAD21
EXT1
TNFRSF11B
MRPL13
MTBP
CCAT2
MYC
MIR1206
FAM135B
PTK2
RECQL4
JAK2
CD274
PDCD1LG2
KIAA1432
PTPRD
SH3GL2
ADAMTSL1
MLLT3
MTAP
CDKN2A
CDKN2B
TEK
C9orf72
ACO1
BAG1
NUDT2
FANCG
CA9
PAX5
GNAQ
SLC28A3
NTRK2
SYK
IARS
BARX1
FANCC
PTCH1
LOC100507346
XPA
GABBR2
GALNT12
TGFBR1
NR4A3
ERP44
ZNF189
ALDOB
ABCA1
KLF4
PTGR1
SLC31A1
AKNA
TLR4
BRINP1
GSN
DAB2IP
STRBP
DENND1A
PPP6C
HSPA5
MAPKAP1
FPGS
CCBL1
PTGES
ABL1
FIBCD1
TTF1
TSC1
RXRA
FCN2
FCN1
NOTCH1
TRAF2
PFKP
KLF6
AKR1C2
AKR1C3
AKR1C4
PFKFB3
GATA3
UPF2
SUV39H2
MLLT10
MIR604
KIF5B
RET
ERCC6
ERCC6-PGBD3
PGBD3
NCOA4
UBE2D1
CDK1
ARID5B
TET1
HK1
PRF1
CHST3
PLAU
KAT6B
DLG5
ZMIZ1
PPIF
BMPR1A
KLLN
PTEN
LIPF
FAS
RBP4
PDE6C
CYP2C19
CYP2C9
CYP2C8
BLNK
SLIT1
ARHGAP19
ARHGAP19-SLIT1
PGAM1
ABCC2
SCD
BTRC
SUFU
NT5C2
MIR1307
USMG5
GSTO1
TCF7L2
CASP7
ADRB1
EIF3A
FGFR2
PLEKHA1
ARMS2
ACADSB
MKI67
MGMT
CYP2E1
HRAS
CTSD
H19
INS-IGF2
IGF2
CDKN1C
CARS
STIM1
RRM1
TPP1
LMO1
SCUBE2
IPO7
WEE1
RRAS2
CYP2R1
MYOD1
TPH1
LDHA
LDHC
LDHAL6A
TSG101
FANCF
WT1
PDHX
CD44
LRRC4C
EXT2
PTPRJ
FOLH1
MED19
CTNND1
TMX2-CTNND1
TCN1
SDHAF2
STX5
MARK2
PLCB3
SLC22A12
PYGM
MEN1
MALAT1
RELA
CST6
PC
AIP
MIR6752
GSTP1
LRP5
CCND1
FGF19
FGF4
FGF3
ANO1
FOLR3
FOLR2
WNT11
C11orf30
PAK1
EED
FAT3
MRE11A
KDM4D
CEP57
PGR
YAP1
BIRC3
MMP8
MMP13
DYNC2H1
ATM
PPP2R1B
ALG9
DLAT
SDHD
CADM1
LOC100131626
KMT2A
LOC101929089
TTC36
DDX6
HYOU1
CBL
HSPA8
STT3A
CHEK1
ETS1
FLI1
ST14
KDM5A
RAD52
ERC1
CACNA2D4
FKBP4
FOXM1
CCND2
FGF23
FGF6
VWF
GAPDH
CHD4
TPI1
ENO2
CLEC1B
MAGOHB
ETV6
LRP6
CDKN1B
PIK3C2G
SLCO1B3
SLCO1B1
PYROXD1
RECQL
LDHB
ABCC9
BCAT1
KRAS
PPFIBP1
GXYLT1
PPHLN1
ARID2
PFKM
WNT1
KMT2D
MLL2
SMARCD1
ATF1
ACVR1B
KRT8
KRT18
RARG
TARBP2
NPFF
HOTAIR
HOXC4
CBX5
ITGA5
PMEL
CDK2
ERBB3
CS
STAT2
NAB2
STAT6
GLI1
ARHGAP9
DDIT3
TSPAN31
CDK4
MIR6759
LRIG3
SLC16A7
MDM2
FRS2
PTPRB
LGR5
TPH2
ZDHHC17
NAV3
MIR618
KITLG
BTG1
PLXNC1
KRT19P2
MIR492
HAL
LTA4H
APAF1
SLC5A8
IGF1
PAH
TXNRD1
MMAB
TRPV4
SH2B3
ALDH2
PTPN11
RASAL1
TBX5
TBX3
KSR2
VSIG10
HNF1A
SETD1B
CLIP1
HCAR2
SETD8
NCOR2
UBC
RAN
PUS1
EP400
POLE
TNFRSF19
CDK8
FLT3
FLT1
BRCA2
CCNA1
EXOSC8
FOXO1
SERP2
ZC3H13
CPB2
SUCLA2
NUDT15
RB1
ATP7B
DIS3
SPRY2
ABCC4
NALCN
FGF14
ERCC5
BIVM-ERCC5
SLC10A2
LIG4
TNFSF13B
IRS2
COL4A1
ING1
ARHGEF7
ARHGEF7-AS2
SOX1
PARP2
TEP1
APEX1
PNP
RNASE2
NR-21
SLC7A8
BCL2L2
BCL2L2-PABPN1
SNX6
NFKBIA
NKX2-1
FOXA1
CTAGE5
PRPF39
SOS2
L2HGDH
ATP5S
MAP4K5
LGALS3
KTN1
ARID4A
HIF1A
SYNE2
ESR2
MTHFD1
MAX
LOC100506321
RAD51B
SLC10A1
DLST
MLH3
TTLL5
TSHR
GOLGA5
DICER1
TCL1A
AK7
BCL11B
SETD3
CYP46A1
WARS
MIR300
MIR323B
HSP90AA1
TECPR2
APOPT1
KLC1
XRCC3
AKT1
CYFIP1
GREM1
NUTM1
BUB1B
RAD51
TYRO3
MGA
GANC
HAUS2
B2M
LOC101928414
SLC28A2
CYP19A1
RAB27A
NEDD4
AQP9
CCNB2
LDHAL6B
MAP2K1
SNAPC5
SMAD3
PKM
NEO1
HCN4
STOML1
PML
CLK3
CYP1A1
CYP1A2
ULK3
IDH3A
RASGRF1
IL16
TM6SF1
SLC28A1
NTRK3
FANCI
IDH2
IQGAP1
BLM
FES
CHD2
IGF1R
PDIA2
AXIN1
UBE2I
HAGH
TSC2
PKD1
TRAF7
PDPK1
SLX4
CREBBP
NMRAL1
PMM2
GRIN2A
CIITA
SOCS1
ERCC4
ABCC1
ABCC6
ACSM2A
PALB2
PLK1
PRKCB
TNRC6A
IL21R
IL21R-AS1
ALDOA
MAPK3
ITGAL
SRCAP
PHKG2
PRSS8
FUS
ITGAX
ARMC5
ABCC11
BRD7
CYLD
AKTIP
NUP93
HERPUD1
SETD6
CNOT1
CDH8
PDP2
CBFB
CTCF
CDH1
HAS3
NQO1
PDPR
ZFHX3
TMEM170A
KARS
PLCG2
IRF8
CYBA
GALNS
SPG7
DPEP1
CDK10
ZNF276
FANCA
TUBB3
GEMIN4
HIC1
GSG2
ENO3
USP6
ALOX12
DLG4
EIF4A1
SENP3-EIF4A1
CD68
TP53
WRAP53
ALOX12B
AURKB
MAP2K4
NCOR1
FLCN
SHMT1
MAP2K3
ALDOC
NEK8
MIR423
MIR3184
SLC6A4
ATAD5
NF1
SUZ12
RHOT1
CCL1
LIG3
RAD51D
RAD51L3-RFFL
TAF15
HNF1B
CDK12
PNMT
PGAP3
ERBB2
GRB7
IKZF3
THRA
RARA
TOP2A
TMEM99
KRT19
KRT14
STAT5B
STAT5A
STAT3
G6PC
BRCA1
ETV4
ITGA2B
MAP3K14
KPNB1
HOXB4
HOXB13
SPOP
PDK2
COL1A1
ABCC3
NME1
NME1-NME2
NME2
MSI2
RNF43
TEX14
RAD51C
PPM1E
CLTC
TUBD1
RPS6KB1
CA4
PPM1D
BRIP1
ACE
STRADA
CD79B
GNA13
AXIN2
PRKAR1A
ABCA8
KCNJ2
SOX9
HN1
NUP85
H3F3B
RHBDF2
JMJD6
SRSF2
MFSD11
BIRC5
LGALS3BP
CANT1
RPTOR
ACTG1
FASN
SLC16A3
TYMS
ENOSF1
ROCK1
GATA6
NPC1
LAMA3
ZNF521
SS18
TTR
MEP1B
CCDC178
PIK3C3
SETBP1
SMAD2
SMAD7
SMAD4
TCF4
FECH
NEDD4L
MALT1
TNFRSF11A
BCL2
SERPINB3
CDH19
ZADH2
ATP9B
BSG
AZU1
STK11
TCF3
DOT1L
GNA11
MAP2K2
MLLT1
TNFSF14
CLEC4G
MAP2K7
DNMT1
KEAP1
SMARCA4
SPC24
ACP5
CALR
NACC1
MIR27A
PRKACA
DNAJB1
NOTCH3
BRD4
TPM4
JAK3
PIK3R2
CRTC1
MEF2B
MEF2BNB-MEF2B
CCNE1
CEBPA
LSM14A
GPI
GAPDHS
KMT2B
SIRT2
IFNL3
DLL3
AKT2
CYP2A6
CYP2A7
CYP2B6
CYP2A13
AXL
TGFB1
B9D2
CD79A
CIC
XRCC1
PINLYP
PLAUR
ZNF226
APOE
ERCC2
CD3EAP
ERCC1
CALM3
SULT2B1
BAX
POLD1
SIGLEC7
PPP2R1A
ZNF331
MYADM
KIR3DX1
ZNF444
PEG3
ZIM2
ZNF805
C20orf96
TBC1D20
CSNK2A1
SRXN1
SIRPA
IDH3B
ITPA
CDC25B
PCNA
PROKR2
JAG1
BCL2L1
ABALON
ASXL1
E2F1
ITCH
NCOA6
ACSS2
GSS
SRC
TGM2
TOP1
PTPRT
MYBL2
HNF4A
SDC4
CTSA
MMP9
CD40
DDX27
PTPN1
NFATC2
ZNF217
AURKA
PCK1
GNAS
TUBB1
DIDO1
RTEL1
ARFRP1
USP25
TMPRSS15
NCAM2
GRIK1
RUNX1
CBR1
CBR3
ERG
BRWD1
DSCAM
TMPRSS2
TFF1
U2AF1
RRP1B
PDXK
PFKL
ITGB2
POFUT2
COL18A1
SLC19A1
COL6A2
BID
PI4KA
CRKL
LZTR1
MAPK1
BCR
MMP11
SMARCB1
DERL3
MIF
MIF-AS1
GSTT1
ADORA2A-AS1
CHEK2
XBP1
ZNRF3
EWSR1
NF2
DEPDC5
TIMP3
MYH9
CSF2RB
C22orf23
SLC16A8
CBX7
PDGFB
TAB1
TNRC6B
EP300
ACO2
POLR3H
XRCC6
NAGA
CYP2D6
LOC101929829
CYP2D7
MOV10L1
MAPK11
TYMP
SHOX
P2RY8
NLGN4X
STS
WWC3
ARHGAP6
VEGFD
BMX
ZRSR2
PHKA2
PHKA2-AS1
PDHA1
EIF1AX
RPS6KA3
SMS
PDK3
DMD
BCOR
USP9X
DDX3X
MAOB
KDM6A
RBM10
UBA1
ARAF
SYN1
WAS
GATA1
CCNB3
TSPYL2
KDM5C
PHF8
PFKFB1
AMER1
MSN
AR
MED12
TAF1
BCYRN1
HDAC8
FGF16
ATRX
ATP7A
PGK1
ZNF711
RPA4
BTK
SERPINA7
RNF128
TBC1D8B
COL4A5
PAK3
DOCK11
LONRF3
KIAA1210
STAG2
SH2D1A
SMARCA1
BCORL1
GPC3
PHF6
BRS3
CD40LG
ZIC3
IDH3G
ARHGAP4
IRAK1
CRLF2
UTY
