# Supplementary material for: Molecular evolutionary process of advanced gastric cancer during sequential chemotherapy detected by circulating tumor DNA
Source: J Transl Med. 2022 Aug 12;20:365. doi: 10.1186/s12967-022-03567-5 (PMC9373478; doi:10.1186/s12967-022-03567-5)
Supplement: Supplementary file 13 — Additional file 13: Table S7. Quality control. [file 12967_2022_3567_MOESM13_ESM.xlsx]

## Sheet: Supplementray file 2_QC
Sampleid	sample_type	total_reads	total_base	GC	Q20	Q30	mapped_reads	mapping_ratio	coverage_100x	average_depth	average_insert
P10_BC	BC	15939994	2.24G	0.5004	0.9874	0.9526	15939471	0.999967	0.988158	636	203.947
P11_BC	BC	32067574	4.54G	0.5136	0.9868	0.9511	32066632	0.999971	0.996503	1339	197.86
P12_BC	BC	28192294	3.94G	0.5129	0.9862	0.9492	28191322	0.999966	0.994824	1162	194.347
P13_BC	BC	25325084	3.51G	0.5144	0.9847	0.9453	25324192	0.999965	0.993905	1041	189.171
P14_BC	BC	33997260	4.82G	0.511	0.9861	0.9488	33996097	0.999966	0.997358	1410	200.359
P15_BC	BC	26668996	3.77G	0.5102	0.9856	0.9475	26667984	0.999962	0.994893	1104	198.631
P16_BC	BC	25905246	3.66G	0.5135	0.9864	0.95	25903980	0.999951	0.994884	1077	197.412
P17_BC	BC	21575442	3.02G	0.5335	0.9866	0.9487	21574701	0.999966	0.986801	892	208.271
P18_BC	BC	20301858	2.86G	0.5037	0.9869	0.9507	20301253	0.99997	0.991529	815	205.683
P19_BC	BC	22793786	3.17G	0.5125	0.9872	0.9521	22793142	0.999972	0.992701	951	183.571
P1_BC	BC	29222948	4.14G	0.5138	0.9866	0.9504	29222018	0.999968	0.99612	1219	200.878
P20_BC	BC	26942576	3.79G	0.5114	0.9865	0.9504	26941804	0.999971	0.994197	1115	197.75
P21_BC	BC	21444340	3.01G	0.5382	0.9867	0.949	21443674	0.999969	0.985384	898	207.919
P22_BC	BC	34583734	4.84G	0.5106	0.987	0.9514	34582737	0.999971	0.996162	1425	192.77
P23_BC	BC	20670096	2.88G	0.5361	0.9862	0.9477	20669456	0.999969	0.986275	865	198.715
P24_BC	BC	24957952	3.48G	0.5154	0.9867	0.9505	24957315	0.999974	0.994301	1042	190.347
P25_BC	BC	25216162	3.53G	0.5117	0.985	0.9458	25215189	0.999961	0.99419	1041	194.025
P26_BC	BC	26710766	3.74G	0.5009	0.9872	0.9515	26709625	0.999957	0.994306	1073	199.286
P27_BC	BC	21453528	3.00G	0.5355	0.986	0.9471	21452714	0.999962	0.986986	900	203.523
P28_BC	BC	22709216	3.19G	0.5374	0.9873	0.9507	22708455	0.999966	0.988875	949	200.964
P29_BC	BC	21351608	2.96G	0.538	0.9859	0.9467	21350933	0.999968	0.985623	894	197.658
P2_BC	BC	32396780	4.58G	0.5124	0.9868	0.9514	32395732	0.999968	0.997309	1343	197.309
P30_BC	BC	18027924	2.52G	0.5372	0.9865	0.9491	18027458	0.999974	0.982035	760	201.052
P3_BC	BC	20990876	2.93G	0.5364	0.9845	0.9426	20989931	0.999955	0.986183	868	204.021
P4_BC	BC	23726420	3.34G	0.5364	0.9845	0.9424	23725396	0.999957	0.990082	988	209.357
P5_BC	BC	33665182	4.81G	0.5054	0.9866	0.9495	33662799	0.999929	0.997915	1458	195.452
P6_BC	BC	32618876	4.56G	0.5114	0.9884	0.955	32617041	0.999944	0.997104	1418	178.533
P7_BC	BC	19932856	2.80G	0.5361	0.9862	0.9478	19932076	0.999961	0.987821	841	200.798
P8_BC	BC	27898956	3.97G	0.509	0.987	0.9515	27898218	0.999974	0.996341	1156	204.912
P9_BC	BC	30054428	4.24G	0.5108	0.9862	0.9492	30053589	0.999972	0.995915	1249	195.68
P9_3_CF	CF	74641748	10.95G	0.5166	0.986	0.9487	74637860	0.999948	0.998261	3175	211.081
P9_1_CF	CF	126933718	12.72G	0.5174	0.9856	0.9457	126927727	0.999953	0.998589	3622	207.818
P14_2_CF	CF	126170412	12.64G	0.5197	0.9848	0.944	126163621	0.999946	0.999377	3716	203.421
P2_4_CF	CF	165055692	16.55G	0.5249	0.9866	0.9489	165017945	0.999771	0.999142	4448	192.163
P2_2_CF	CF	166917738	16.72G	0.5256	0.9851	0.9449	166905482	0.999927	0.999144	4495	192.482
P28_1_CF	CF	103160822	15.15G	0.5311	0.9851	0.9445	103156460	0.999958	0.998668	4539	217.395
P27_1_CF	CF	109515356	16.00G	0.526	0.9857	0.946	109510323	0.999954	0.998351	4755	204.644
P30_3_CF	CF	121691998	17.86G	0.531	0.9865	0.9485	121682832	0.999925	0.997869	4761	196.323
P23_1_CF	CF	109173642	16.00G	0.528	0.9865	0.948	109169734	0.999964	0.998678	4774	206.581
P21_2_CF	CF	110462706	16.17G	0.5305	0.9869	0.9499	110457900	0.999956	0.998459	4784	208.776
P3_2_CF	CF	121761906	17.91G	0.5345	0.9869	0.9499	121753764	0.999933	0.997663	4831	190.228
P15_3_CF	CF	113648370	16.68G	0.5197	0.9851	0.9464	113638046	0.999909	0.999013	4843	208.728
P28_2_CF	CF	116002838	17.00G	0.5341	0.9864	0.9485	115998405	0.999962	0.998695	4991	206.589
P6_4_CF	CF	132283262	19.43G	0.5365	0.9867	0.9495	132274894	0.999937	0.998712	5148	195.421
P21_4_CF	CF	131271014	19.04G	0.527	0.9852	0.9444	131266151	0.999963	0.998395	5150	212.513
P28_3_CF	CF	130398190	19.13G	0.5373	0.9869	0.9502	130389256	0.999931	0.998623	5159	190.163
P18_1_CF	CF	121367872	17.64G	0.5128	0.9859	0.9481	121354532	0.99989	0.998509	5166	177.637
P29_1_CF	CF	130096722	18.96G	0.5377	0.9867	0.9495	130087900	0.999932	0.998226	5268	185.294
P23_3_CF	CF	132409596	19.38G	0.5348	0.9861	0.9474	132400452	0.999931	0.998678	5291	198.307
P23_4_CF	CF	137771558	20.28G	0.5312	0.9863	0.948	137760949	0.999923	0.998614	5339	200.101
P7_2_CF	CF	125478664	18.25G	0.512	0.9854	0.9467	125447156	0.999749	0.99864	5350	179.629
P3_4_CF	CF	123481270	18.14G	0.5338	0.9865	0.9485	123475407	0.999953	0.997856	5360	208.442
P21_1_CF	CF	130445596	19.02G	0.53	0.9865	0.9483	130440396	0.99996	0.998389	5418	198.953
P15_1_CF	CF	129590784	18.99G	0.517	0.986	0.9489	129585915	0.999962	0.999016	5463	205.993
P21_3_CF	CF	131376796	19.20G	0.5315	0.9857	0.9462	131370579	0.999953	0.998518	5514	205.965
P23_2_CF	CF	136447484	19.89G	0.537	0.9871	0.9509	136438981	0.999938	0.998632	5516	183.129
P12_1_CF	CF	135804138	19.74G	0.513	0.9852	0.9467	135798047	0.999955	0.998948	5719	212.802
P26_2_CF	CF	143749484	20.87G	0.5132	0.9853	0.9466	143740146	0.999935	0.998508	5720	187.91
P25_1_CF	CF	139601650	19.76G	0.5239	0.9861	0.9495	139596843	0.999966	0.999111	5840	187.297
P13_2_CF	CF	149856298	22.01G	0.518	0.9858	0.9483	149845779	0.99993	0.999206	5899	202.524
P17_3_CF	CF	144684204	20.40G	0.5132	0.986	0.9485	144679581	0.999968	0.998497	5910	185.889
P2_6_CF	CF	155283352	22.89G	0.5178	0.9872	0.9524	155272869	0.999932	0.999211	5921	199.558
P4_6_CF	CF	136230418	19.84G	0.5344	0.9861	0.9475	136225671	0.999965	0.998733	5968	205.822
P30_1_CF	CF	140858496	20.68G	0.5302	0.9865	0.9486	140852453	0.999957	0.99813	6042	204.249
P27_2_CF	CF	143360456	20.74G	0.5279	0.9861	0.9472	143353573	0.999952	0.998474	6045	193.221
P26_3_CF	CF	149570222	21.79G	0.5123	0.9854	0.947	149562084	0.999946	0.998556	6053	185.571
P1_1_CF	CF	145865116	21.30G	0.5125	0.9867	0.9507	145859158	0.999959	0.999303	6054	204.977
P14_1_CF	CF	144949486	21.18G	0.5123	0.9832	0.9411	144940777	0.99994	0.999524	6163	220.581
P2_10_CF	CF	150874014	21.70G	0.5168	0.9861	0.9489	150868428	0.999963	0.999238	6166	193.166
P24_2_CF	CF	153464606	22.54G	0.5168	0.9863	0.9495	153456284	0.999946	0.99931	6171	201.914
P9_4_CF	CF	148749400	21.89G	0.5116	0.9852	0.9466	148743166	0.999958	0.998791	6186	240.703
P3_3_CF	CF	158947244	23.26G	0.5379	0.9867	0.9492	158936742	0.999934	0.997862	6210	195.369
P15_2_CF	CF	162133836	23.87G	0.5188	0.9869	0.9515	162121850	0.999926	0.99898	6262	201.55
P12_3_CF	CF	158414804	23.20G	0.5231	0.9862	0.9493	158405589	0.999942	0.998936	6280	199.794
P3_1_CF	CF	148288964	21.73G	0.533	0.9862	0.9478	148281781	0.999952	0.997906	6378	205.35
P5_3_CF	CF	146849860	21.61G	0.515	0.9873	0.952	146829198	0.999859	0.999254	6387	175.695
P26_1_CF	CF	162569274	23.50G	0.5111	0.9846	0.9442	162556016	0.999918	0.998657	6400	189.121
P8_1_CF	CF	151785202	22.07G	0.5186	0.9836	0.9421	151779991	0.999966	0.999546	6418	208.343
P4_4_CF	CF	144468748	21.25G	0.5071	0.9879	0.9536	144448215	0.999858	0.998763	6420	177.589
P11_3_CF	CF	163576294	23.96G	0.5142	0.9839	0.9426	163562929	0.999918	0.998883	6492	202.703
P16_3_CF	CF	167084552	24.44G	0.5205	0.9859	0.9486	167070265	0.999914	0.999253	6528	197.754
P17_1_CF	CF	161850532	22.99G	0.5134	0.9851	0.9459	161837028	0.999917	0.998515	6545	181.091
P29_2_CF	CF	158630306	23.19G	0.5368	0.9864	0.9483	158619433	0.999931	0.998342	6565	180.324
P17_5_CF	CF	154282360	22.31G	0.5263	0.9858	0.9462	154275677	0.999957	0.998503	6630	203.132
P1_3_CF	CF	159470354	23.39G	0.5146	0.9859	0.9484	159462404	0.99995	0.999344	6640	208.582
P10_2_CF	CF	164242662	23.96G	0.5057	0.9855	0.947	164218195	0.999851	0.998535	6652	187.333
P7_1_CF	CF	162392364	23.47G	0.5128	0.9863	0.9498	162362178	0.999814	0.998884	6691	179.835
P24_1_CF	CF	158127090	23.24G	0.5186	0.9855	0.9474	158118539	0.999946	0.999354	6710	208.415
P4_7_CF	CF	170542216	24.85G	0.5333	0.9868	0.9497	170531653	0.999938	0.99881	6718	186.866
P5_4_CF	CF	159632772	23.52G	0.5207	0.987	0.9511	159612619	0.999874	0.999222	6771	181.286
P19_2_CF	CF	160870538	23.65G	0.5111	0.9845	0.9446	160864774	0.999964	0.998902	6810	228.342
P10_3_CF	CF	173987986	25.36G	0.5113	0.9861	0.9489	173972440	0.999911	0.998598	6819	187.929
P4_3_CF	CF	157685346	23.07G	0.5139	0.9881	0.9544	157668631	0.999894	0.998857	6836	178.172
P16_1_CF	CF	166725780	24.14G	0.5229	0.9856	0.9477	166718083	0.999954	0.999348	6845	195.095
P1_2_CF	CF	168496472	24.77G	0.5146	0.9862	0.9494	168488667	0.999954	0.999331	6874	207.005
P22_4_CF	CF	172838688	25.19G	0.517	0.9864	0.95	172832206	0.999962	0.998635	6884	201.912
P9_2_CF	CF	159384262	23.43G	0.5166	0.9839	0.9432	159377978	0.999961	0.998783	6898	215.011
P18_2_CF	CF	163184152	23.72G	0.516	0.9863	0.9497	163172761	0.99993	0.998584	6922	179.232
P20_1_CF	CF	169171848	24.85G	0.5158	0.9849	0.9456	169164395	0.999956	0.998136	7008	214.207
P7_4_CF	CF	170111338	24.84G	0.5337	0.9866	0.9489	170102511	0.999948	0.999068	7016	204.894
P30_2_CF	CF	169999246	25.00G	0.5291	0.9861	0.9474	169989293	0.999941	0.99811	7069	204.647
P25_2_CF	CF	184729878	26.97G	0.5189	0.9855	0.9472	184715766	0.999924	0.999063	7115	192.495
P6_2_CF	CF	165518232	24.45G	0.5192	0.9876	0.9527	165496556	0.999869	0.99888	7129	179.811
P17_4_CF	CF	171888420	24.44G	0.529	0.9865	0.9484	171881129	0.999958	0.998514	7150	195.645
P2_8_CF	CF	181191206	26.65G	0.5208	0.9861	0.9492	181180684	0.999942	0.99922	7179	203.371
P11_1_CF	CF	176938302	26.03G	0.5145	0.986	0.9488	176929582	0.999951	0.998923	7182	207.602
P19_1_CF	CF	180243774	26.46G	0.5128	0.9862	0.9491	180231861	0.999934	0.998895	7192	203.033
P10_1_CF	CF	194632636	28.41G	0.5064	0.9855	0.9468	194614575	0.999907	0.998692	7207	199.707
P2_9_CF	CF	168416262	24.67G	0.516	0.9853	0.947	168409284	0.999959	0.999296	7212	209.619
P15_4_CF	CF	172487412	25.32G	0.5167	0.9858	0.9483	172481069	0.999963	0.999096	7249	207.977
P13_1_CF	CF	180705680	26.52G	0.5232	0.9847	0.9453	180694917	0.99994	0.99928	7394	210.075
P16_2_CF	CF	195183202	28.65G	0.5195	0.9865	0.9503	195169424	0.999929	0.999243	7452	198.111
P12_2_CF	CF	182973612	26.82G	0.5181	0.9865	0.9503	182964786	0.999952	0.999022	7499	207.099
P2_7_CF	CF	176316714	25.87G	0.5179	0.984	0.9435	176309225	0.999958	0.999256	7576	213.229
P11_2_CF	CF	178441102	26.21G	0.5134	0.9853	0.947	178433085	0.999955	0.998994	7593	214.097
P18_3_CF	CF	180338624	26.12G	0.5185	0.9861	0.9493	180324473	0.999922	0.998686	7615	177.646
P13_3_CF	CF	180730336	26.63G	0.5118	0.9856	0.9479	180723423	0.999962	0.999345	7617	218.682
P7_3_CF	CF	184951998	26.73G	0.5154	0.9861	0.9495	184929889	0.99988	0.998902	7650	177.306
P2_5_CF	CF	186897048	27.44G	0.5224	0.9863	0.9496	186888892	0.999956	0.99928	7863	207.821
P10_4_CF	CF	217530056	31.65G	0.5053	0.9844	0.9435	217522063	0.999963	0.998837	7902	219.197
P5_2_CF	CF	190620968	28.15G	0.5142	0.9866	0.9495	190595035	0.999864	0.999317	7945	186.264
P22_1_CF	CF	202950188	29.51G	0.5209	0.9847	0.9452	202943693	0.999968	0.99868	8067	208.928
P4_5_CF	CF	205056002	29.72G	0.5068	0.9857	0.948	205021395	0.999831	0.998962	8092	187.764
P6_1_CF	CF	197447548	28.96G	0.5169	0.987	0.9512	197420092	0.999861	0.99896	8183	183.23
P4_2_CF	CF	186796624	27.36G	0.5164	0.9879	0.9533	186775051	0.999885	0.998956	8201	176.399
P22_2_CF	CF	197484958	28.87G	0.5205	0.9864	0.9499	197478352	0.999967	0.998677	8216	218.05
P6_3_CF	CF	189193524	27.92G	0.5195	0.9884	0.9551	189168545	0.999868	0.9989	8236	175.779
P17_2_CF	CF	206777502	29.51G	0.5111	0.9862	0.9492	206760375	0.999917	0.998565	8403	185.641
P22_3_CF	CF	204297426	29.75G	0.5216	0.9844	0.9442	204287673	0.999952	0.998682	8433	204.476
P2_1_CF	CF	208483348	30.00G	0.5194	0.9859	0.9487	208474921	0.99996	0.999249	8490	191.752
P8_3_CF	CF	213584826	31.27G	0.4946	0.9852	0.9463	213571708	0.999939	0.999453	8650	203.376
P20_2_CF	CF	243422610	35.65G	0.5169	0.9854	0.947	243409957	0.999948	0.99823	8918	205.206
P8_2_CF	CF	214267452	31.32G	0.5187	0.9858	0.9479	214259505	0.999963	0.999599	8925	204.542
P14_3_CF	CF	213032374	31.28G	0.5129	0.9849	0.9455	213024116	0.999961	0.999581	9068	222.404
P2_3_CF	CF	213974874	31.53G	0.517	0.9863	0.9494	213966582	0.999961	0.999292	9165	211.729
P25_3_CF	CF	226585134	32.45G	0.5172	0.9855	0.9475	226575327	0.999957	0.99918	9464	192.527
P5_1_CF	CF	229236886	33.47G	0.5093	0.9864	0.9492	229214457	0.999902	0.999465	9662	199.12
P4_1_CF	CF	254534052	36.82G	0.5153	0.9862	0.9486	254507722	0.999897	0.999041	10482	183.04
